# Supplementary material for: Complex I is bypassed during high intensity exercise
Source: Nat Commun. 2019 Nov 7;10:5072. doi: 10.1038/s41467-019-12934-8 (PMC6838197; doi:10.1038/s41467-019-12934-8)
Supplement: Supplementary file 2 — Supplementary Dataset 1 [file 41467_2019_12934_MOESM2_ESM.xlsx]

## Sheet: Blad1
Subject 1					Subject 2					Subject 3					Subject 4					Subject 5
Time	V'O2	V'CO2	W		Time	V'O2	V'CO2			Time	V'O2	V'CO2			Time	V'O2	V'CO2			Time	V'O2	V'CO2
min	ml/min	ml/min			min	ml/min	ml/min	W		min	ml/min	ml/min	W		min	ml/min	ml/min	W		min	ml/min	ml/min	W
05:30	1892	1689	121.567		00:14	601	466	rest sitting		00:15					00:15	461	377	rest sitting		00:15	433	331	rest sitting
05:45	1920	1738	125.133		00:30	716	553	rest sitting		00:30	493	482	rest sitting		00:30	341	279	rest sitting		00:30	452	357	rest sitting
06:00	1911	1799	120.3		00:45	525	418	rest sitting		00:45	531	513	rest sitting		00:45	482	390	rest sitting		00:45	290	228	rest sitting
06:15	1753	1645	125.267		01:00	542	439	rest sitting		01:00	499	484	rest sitting		01:00	515	456	rest sitting		01:00	416	321	rest sitting
06:30	1784	1634	124.967		01:15	520	418	rest sitting		01:15	463	430	rest sitting		01:15	401	346	rest sitting		01:15	466	359	rest sitting
06:45	1878	1764	122.233		01:30	543	429	rest sitting		01:30	554	517	rest sitting		01:30	441	376	rest sitting		01:30	408	319	rest sitting
07:00	1818	1732	126.4		01:45	612	507	rest sitting		01:45	543	518	rest sitting		01:45	470	408	rest sitting		01:45	359	278	rest sitting
07:15	1699	1556	129.267		02:00	476	396	rest sitting		02:00	518	502	rest sitting		02:00	396	351	rest sitting		02:00	363	283	rest sitting
07:30	1919	1775	131.3		02:15	504	408	rest sitting		02:15	543	516	rest sitting		02:15	335	299	rest sitting		02:15	535	423	rest sitting
07:45	1829	1719	130.1		02:30	523	428	rest sitting		02:30	513	476	rest sitting		02:30	459	413	rest sitting		02:30	379	306	rest sitting
08:00	1844	1692	128.467		02:45	541	437	rest sitting		02:45	539	499	rest sitting		02:45	320	275	rest sitting		02:45	402	319	rest sitting
08:15	1898	1794	130.167		03:00	556	452	rest sitting		03:00	535	494	rest sitting		03:00	429	371	rest sitting		03:00	403	324	rest sitting
08:30	1973	1835	129.133		03:15	646	537	rest sitting		03:15	556	527	rest sitting		03:15	473	420	rest sitting		03:15	383	304	rest sitting
08:45	1934	1868	133.733		03:30	514	431	rest sitting		03:30	492	464	rest sitting		03:30	466	451	rest sitting		03:30	485	391	rest sitting
09:00	1844	1763	132.033		03:45	534	450	rest sitting		03:45	520	482	rest sitting		03:45	275	265	rest sitting		03:45	414	350	rest sitting
09:15	1821	1668	135.7		04:00	509	413	rest sitting		04:00	525	489	rest sitting		04:00	329	306	rest sitting		04:00	333	274	rest sitting
09:30	1937	1734	134.433		04:15	681	545	unloaded pedaling		04:15					04:15	472	439	unloaded pedaling		04:15
09:45	1994	1838	132.833		04:30	816	665	unloaded pedaling		04:30					04:30	476	420	unloaded pedaling		04:30
10:00	1962	1807	142.367		04:45	834	732	unloaded pedaling		04:45					04:45	1019	889	unloaded pedaling		04:45
10:15	1889	1831	129.9		05:00	795	669	unloaded pedaling		05:00					05:00	399	359	unloaded pedaling		05:00
10:30	2046	1937	146.5		05:15	807	668	unloaded pedaling		05:15					05:15	744	690	unloaded pedaling		05:15
10:45	1901	1799	137.633		05:30	786	657	unloaded pedaling		05:30					05:30	696	683	unloaded pedaling		05:30
11:00	1923	1785	140		05:45	835	719	unloaded pedaling		05:45					05:45	552	545	unloaded pedaling		05:45	950	783	12.2667
11:15	2017	1846	139		06:00	831	662	unloaded pedaling		06:00					06:00	593	578	unloaded pedaling		06:00	766	642	13.6333
11:30	1955	1807	145.1		06:15	795	642	unloaded pedaling		06:15	1025	805	13.7667		06:15	510	491	unloaded pedaling		06:15	955	766	14.4333
11:45	2077	1878	146.667		06:30	848	668	unloaded pedaling		06:30	937	726	13.5333		06:30	589	598	unloaded pedaling		06:30	724	591	12.0333
12:00	2025	1828	147.767		06:45	891	716	unloaded pedaling		06:45	1041	844	13.3		06:45	581	508	unloaded pedaling		06:45	971	728	12.4
12:15	2057	1880	141.433		07:00	849	672	unloaded pedaling		07:00	921	744	14.1		07:00	625	523	unloaded pedaling		07:00	796	690	13.7
12:30	2048	1835	143.1		07:15	885	709	unloaded pedaling		07:15					07:15	662	556	unloaded pedaling		07:15	738	587	13.0667
12:45	2149	2070	147.133		07:30	848	676	unloaded pedaling		07:30	986	795	13.6667		07:30	745	668	unloaded pedaling		07:30	882	668	12.6333
13:00	1987	1949	141.133		07:45	978	764	unloaded pedaling		07:45	1002	795	13.2667		07:45	702	635	unloaded pedaling		07:45	797	591	13.7
13:15	1916	1811	144.733		08:00	885	719	unloaded pedaling		08:00	926	770	13.7333		08:00	665	604	unloaded pedaling		08:00	918	701	13.4667
13:30	1949	1792	149.767		08:15	869	713	unloaded pedaling		08:15	983	790	13.6333		08:15	624	580	unloaded pedaling		08:15	806	616	13.2
13:45	1991	1752	151		08:30	841	686	unloaded pedaling		08:30	901	738	13.1		08:30	559	512	unloaded pedaling		08:30	896	714	13.1333
14:00	2092	1826	149.433		08:45	897	719	unloaded pedaling		08:45	1048	846	13.9		08:45	649	582	unloaded pedaling		08:45	729	582	13.8
14:15	2175	1984	145.9		09:00	860	672	unloaded pedaling		09:00	918	749	14.1667		09:00	657	585	unloaded pedaling		09:00	986	792	15.4
14:30	2100	1902	154.433		09:15	819	594	unloaded pedaling		09:15					09:15					09:15	842	695	21.4
14:45	2113	1940	153.4		09:30	860	633	unloaded pedaling		09:30					09:30					09:30	826	657	19.9333
15:00	2122	1892	153.233		09:45	1024	814	15.2667		09:45					09:45					09:45	970	787	18.8333
15:15	2136	1944	156.833		10:00	923	810	14.4333		10:00					10:00					10:00	795	678	19.3333
15:30	2205	2036	157.767		10:15	981	771	14.5667		10:15	1193	959	32.7333		10:15	767	676	13		10:15	820	686	18.8333
15:45	1895	1742	153.367		10:30	921	711	13.6667		10:30	1145	949	31.5667		10:30	765	645	14.8667		10:30	938	728	18.1
16:00	2647	2420	149.2		10:45	1026	766	14.3667		10:45	1082	873	32.5333		10:45	833	698	13.8667		10:45	902	762	18.7667
16:15	2282	2118	162.4		11:00	937	672	14.1333		11:00	963	824	31.9333		11:00	850	709	14.5		11:00	809	656	19.3333
16:30	2326	2148	159.2		11:15	1053	793	14.1333		11:15	1308	1080	32.2667		11:15	792	662	15.7		11:15	952	744	18.8
16:45	2204	2010	156.933		11:30	1025	778	13.6667		11:30	1052	899	31.2333		11:30	871	751	14.5667		11:30	888	728	19.4333
17:00	2464	2248	162.767		11:45	1063	776	14.2		11:45	1142	969	32.3667		11:45	799	695	14.5667		11:45	933	762	18.9
17:15	2173	2017	158.333		12:00	1069	820	15.1333		12:00	1107	944	31.7333		12:00	770	684	14.9667		12:00	869	688	18.8333
17:30	2274	2088	160.7		12:15	1026	782	14.5		12:15	1120	949	33.9667		12:15	822	711	13.6		12:15	851	731	19
17:45	2248	2043	165.433		12:30	992	763	14.6		12:30	1173	1016	32.5		12:30	792	677	14.7		12:30	866	669	19.3
18:00	2345	2165	166.267		12:45	1088	840	13.6667		12:45	1121	969	32.4		12:45	803	682	13.5333		12:45	972	791	18.9333
18:15	2232	2040	161.167		13:00	944	743	13.7		13:00	1142	1007	32.1		13:00	794	694	13.3		13:00	917	760	18.5
18:30	2267	2056	165.067		13:15					13:15					13:15	715	629	13.7333		13:15
18:45	2227	2116	162.8		13:30	1168	919	26.3667		13:30					13:30	782	679	17.2		13:30
19:00	2287	2136	172.433		13:45	1066	887	27.9		13:45					13:45	771	684	30.2333		13:45
19:15	2203	1977	167.9		14:00	1090	878	26.3		14:00					14:00	865	766	26.3		14:00
19:30	2418	2141	168		14:15	1158	888	27.2		14:15					14:15	804	703	26.9667		14:15	1016	812	31.9
19:45	2381	2197	167.667		14:30	1084	857	26.8		14:30					14:30	909	787	27.3333		14:30	1061	809	30.7333
20:00	2346	2174	164.3		14:45	1056	810	27.1333		14:45					14:45	807	703	25.8333		14:45	739	594	31.2333
20:15	2356	2170	176.167		15:00	1125	893	27.4333		15:00					15:00	920	788	27.8333		15:00	1180	922	32.5333
20:30	2329	2166	168.1		15:15	1144	842	26.7333		15:15	1236	1096	42.3667		15:15	825	718	25.8		15:15	1096	890	30.2667
20:45	2323	2071	168.6		15:30	1103	844	26.1333		15:30	1239	1146	40.6667		15:30	869	753	26.3667		15:30	1045	851	30.4
21:00	2394	2145	173.033		15:45	1133	886	26.4333		15:45	1165	1065	41.6		15:45	819	717	26.9667		15:45	911	714	33.2
21:15	2408	2211	172.4		16:00	1046	815	27.9333		16:00	1220	1123	41.0667		16:00	907	818	26.7333		16:00	1031	823	31.6667
21:30	2424	2232	178.833		16:15	1159	882	43.5667		16:15	1202	1127	40.6667		16:15	755	669	26.6333		16:15	768	628	34.5333
21:45	2406	2170	171.133		16:30	1118	820	37.8		16:30	1043	974	40.5667		16:30	805	667	25.2667		16:30	1261	1016	38.6
22:00	2426	2233	175.067		16:45	1265	996	39.9333		16:45	1293	1178	39.7		16:45	885	725	27.5		16:45	870	717	37.1
22:15	2290	2067	175		17:00	1238	994	39.6		17:00	1057	985	42.1		17:00	932	825	26.5667		17:00	1119	915	38.9
22:30	2373	2088	184.667		17:15	1261	1002	39.8		17:15	1329	1212	40.4		17:15	833	751	35.5		17:15	824	641	37.7333
22:45	2352	2063	175.933		17:30	1127	825	38.8667		17:30	1019	984	41		17:30	896	809	40.3667		17:30	1335	1057	37.3
23:00	2670	2390	181.7		17:45	1251	960	38.4		17:45	1280	1140	40.6		17:45	881	762	38.2667		17:45	1106	903	38.3
23:15	2333	2142	178.233		18:00	1183	967	39.8		18:00	1233	1158	40.5333		18:00	868	722	38.7		18:00	1011	824	39.4667
23:30	2597	2248	179.933		18:15	1139	916	40.1		18:15	1132	1036	58.2		18:15	1001	802	39.1667		18:15	1094	860	44
23:45	2437	2103	183.667		18:30	1266	1011	41.0333		18:30	1266	1179	61.8333		18:30	1059	882	39.2667		18:30	974	815	47.6333
24:00	2719	2401	191.333		18:45	1103	893	41.2667		18:45	1293	1240	61.8333		18:45	1003	868	39.9		18:45	1203	957	47.3
24:15	2590	2368	182.367		19:00	1325	1108	40.8333		19:00	1286	1182	62.3333		19:00	890	775	39.2667		19:00	1139	907	47.6
24:30	2540	2355	184.867		19:15					19:15	1264	1099	63		19:15	899	779	39.0667		19:15	1183	926	48.0667
24:45	2521	2293	184.433		19:30	1353	1028	61.9333		19:30	1287	1140	62.1		19:30					19:30	1221	966	47.4333
25:00	2574	2361	188.2		19:45	1385	1063	62		19:45	1344	1197	61.2333		19:45	1086	865	38.8333		19:45	1132	905	46.0667
25:15	2524	2252	189.367		20:00	1465	1120	62.4667		20:00	1341	1186	62.1667		20:00	1063	885	39.6333		20:00	935	788	46.5667
25:30	2566	2304	188.933		20:15	1356	1057	59.6667		20:15	1209	1075	61.2333		20:15	1096	989	39.3667		20:15	1392	1127	47.2333
25:45	2600	2327	187.467		20:30	1450	1123	63.1		20:30	1542	1348	62.2333		20:30	869	792	40.3		20:30	1141	952	46
26:00	2585	2333	191.033		20:45	1408	1091	61.7		20:45	1288	1190	62.9		20:45	923	811	39.5		20:45	1070	887	48.6
26:15	2564	2323	193.367		21:00	1459	1144	64.4667		21:00	1395	1259	62.3333		21:00	950	805	40.4333		21:00	1223	1005	47.0333
26:30	2561	2255	185.733		21:15	1429	1138	64.1667		21:15	1253	1139	78.6		21:15	1219	1065	60.6		21:15	1117	952	57.4667
26:45	2604	2292	195.033		21:30	1455	1160	64.2333		21:30	1396	1255	80.3667		21:30	1141	1046	68.4333		21:30	1095	905	57.1667
27:00	2814	2521	193.167		21:45	1488	1154	63.3667		21:45	1451	1285	79.7667		21:45	1056	937	69.1		21:45	1207	932	59.7667
27:15	2650	2402	197.9		22:00	1466	1135	63.3333		22:00	1385	1263	78.9333		22:00	1280	1071	72.5333		22:00	1273	1020	58.9
27:30	2507	2125	195.733		22:15	1513	1182	76.3333		22:15	1454	1281	78.2667		22:15	1423	1235	74.1667		22:15	1144	888	59.2
27:45	2803	2503	193.033		22:30	1457	1169	78.9333		22:30	1507	1327	80.2		22:30	1430	1293	73.1		22:30	1239	958	59.2333
28:00	2646	2376	194.467		22:45	1541	1143	80.6667		22:45	1519	1353	80.4		22:45	1128	961	66.8		22:45	1313	1059	58.0667
28:15	2721	2442	201.633		23:00	1659	1249	82.6		23:00	1341	1198	79.5333		23:00	1322	1139	71.6		23:00	1197	951	60.7
28:30	2423	2132	199.9		23:15	1720	1320	79.1333		23:15	1548	1371	80.3667		23:15					23:15	1434	1155	74.9333
28:45	2905	2583	197.5		23:30	1569	1253	79.9333		23:30	1579	1423	81.6333		23:30					23:30	1282	1025	78.3667
29:00	2743	2534	199		23:45	1600	1196	81.1667		23:45	1498	1351	81.4		23:45					23:45	1419	1177	78.9667
29:15	2798	2636	200.133		24:00	1685	1331	80.0333		24:00	1621	1499	81.2667		24:00					24:00	1445	1159	78.3
29:30	2550	2349	199.333		24:15	1585	1259	80.4333		24:15	1401	1255	98.5		24:15					24:15	1443	1145	77.1
29:45	2966	2640	207		24:30	1617	1300	81.4		24:30	1587	1398	99.6667		24:30					24:30	1505	1164	79.5333
30:00	2820	2574	207.3		24:45	1531	1244	80.4333		24:45	1630	1422	102.067		24:45					24:45	1531	1225	75.8
30:15	2793	2597	203.6		25:00	1629	1252	82.6		25:00	1572	1375	100.6		25:00					25:00	1445	1224	77.7
30:30	2579	2351	196.667		25:15	1649	1294	81.2667		25:15	1800	1590	100.733		25:15					25:15	1403	1154	79.3667
30:45	2835	2540	207.033		25:30	1597	1260	81.1		25:30	1691	1529	102.567		25:30					25:30	1531	1235	76.1667
31:00	2887	2676	202.367		25:45	1621	1307	82.3		25:45	1764	1565	102.833		25:45					25:45	1442	1211	76.9667
31:15	2750	2575	209.033		26:00	1629	1236	81.9667		26:00	1701	1567	102.467		26:00					26:00	1105	919	74.3667
31:30	2722	2470	211.867							26:15	1682	1516	102.467		26:15					26:15	1648	1344	95.4667
31:45	2844	2468	206.067		01:15	1643	1263	99.3333		26:30	1792	1603	101.467		26:30					26:30	1477	1187	101.4
32:00	2932	2608	212.1		01:30	1697	1272	98.7667		26:45	1796	1614	103.067		26:45					26:45	1679	1339	100.133
32:15	2859	2631	208.233		01:45	1679	1224	98.4333		27:00	1745	1601	102.933		27:00					27:00	1614	1293	101.967
32:30	2717	2416	212.6		02:00	1672	1241	104.633		27:15	1772	1635	103.033		27:15	1303	1156	86.5333		27:15
32:45	2933	2662	214.767		02:15	1795	1347	103.567		27:30	1674	1516	104.333		27:30	1321	1186	87.2		27:30
33:00	2870	2669	212.2		02:30	1799	1393	105.267		27:45	1789	1659	104.367		27:45	1270	1093	85.9		27:45	1730	1499	98.0333
33:15	2826	2486	215.233		02:45	1811	1427	104.6		28:00	1754	1617	103.967		28:00	1405	1197	88.3333		28:00	1563	1320	98.5
33:30	2968	2636	219.1		03:00	1756	1415	103.567							28:15	1526	1275	84		28:15	1713	1491	97.5667
33:45	2970	2702	217.233		03:15	1779	1436	105.333		01:00	1459	1314	82.2667		28:30	1537	1296	86.0333		28:18	1539	1301	97.9333
34:00	2967	2633	214.3		03:30	1745	1433	110.433		01:15	1522	1371	79.0333		28:45	1610	1425	89.6333		28:30	1695	1414	97.3333
34:15	2912	2587	228.267		03:45	1704	1340	109.333		01:30	1523	1396	80.5333		29:00	1540	1420	88.0667		28:45	1663	1409	95.7333
34:30	3093	2871	217.333		04:00	1745	1356	108.1		01:45	1635	1574	81.0667		29:15	1417	1345	88.5		29:00	1666	1420	89.7308
34:45	3023	2809	217.1		04:15	1809	1464	110.533		02:00	1399	1353	81.0667		29:30	1366	1216	88.3667
35:00	2906	2731	215.467		04:30	1828	1417	109.3		02:15	1466	1401	80.9667		29:45	1562	1402	87.3		02:15	1524	1232	79.9667
35:15	2877	2690	220.867		04:45	1857	1461	112.233		02:30	1381	1246	81.4667		30:00	1281	1121	90.6667		02:30	1566	1258	78.3
35:30	2967	2671	223.1		05:00	1805	1432	116.033		02:45	1544	1497	81.0667		30:15	1634	1375	85.7667		02:45	1500	1266	80.8333
35:45	3196	2863	219.8		05:15	1905	1537	119.367		03:00	1510	1455	82.0667		30:30	1553	1394	87.1333		03:00	1498	1230	80.6667
36:00	3088	2890	224.433		05:30	1846	1500	114.333		03:15	1370	1322	80		30:45	1545	1430	86.4667		03:15	1489	1282	81.6
36:15	2892	2658	228		05:45	1962	1589	119		03:30	1534	1438	81.0333		31:00	1520	1440	85.0667		03:30	1560	1290	79.8
36:30	3044	2671	224		06:00	2008	1720	117.367		03:45	1487	1451	79.2667		31:15	1500	1438	83.7333		03:45	1473	1245	79.1
36:45	3125	2912	221.867		06:15	1966	1637	117.133		04:00	1397	1362	80.7667		31:30	1339	1287	84.7857		04:00	1407	1162	77.5333
37:00	2965	2764	222.8		06:30	1876	1566	123.033		04:15	1363	1285	81.1667							04:15	1577	1313	81.9667
37:15	3005	2738	227.9		06:45	1929	1614	123.633		04:30	1456	1326	84.9333		01:45	1343	1037	79.7667		04:30	1492	1272	84.8333
37:30	2986	2723	229.767		07:00	1857	1546	122.867		04:45	1463	1354	83		02:00	1398	1130	84.6333		04:45	1449	1219	80.0333
37:45	3052	2745	232		07:15	1967	1612	123		05:00	1579	1420	85.7		02:15	1373	1110	84.6		05:00	1486	1283	87.5667
38:00	2997	2813	228.967		07:30	1884	1593	122.333		05:15	1646	1542	84.3667		02:30	1480	1242	84.1333		05:15	1570	1295	84.6667
38:15	3156	2912	229.6		07:45	1890	1569	121.6		05:30	1575	1467	84.7		02:45	1422	1227	86		05:30	1494	1218	85.7
38:30	3056	2896	229.533		08:00	1987	1661	126.967		05:45	1610	1505	91.7333		03:00	1382	1207	86		05:45	1631	1332	87.4667
38:45	3166	2876	236.567		08:15	1980	1635	122.733		06:00	1594	1487	93.5		03:15	1420	1274	87.7667		06:00	1513	1232	87.9667
39:00	3072	2923	237.167		08:30	1912	1516	124.067		06:15	1563	1467	92.6333		03:30	1370	1219	86.6667		06:15	1637	1306	88.7667
39:15	3055	2846	234.433		08:45	1903	1539	121.867		06:30	1621	1515	89.4667		03:45	1361	1146	85.0667		06:30	1708	1405	88.4
39:30	3059	2841	231.667		09:00	1916	1579	123.3		06:45	1650	1568	92.5		04:00	1480	1270	88.9		06:45	1649	1413	88.7
39:45	3063	2816	233.967		09:15	2012	1632	127.267		07:00	1584	1495	91.5333		04:15	1532	1312	90.4667		07:00	1612	1397	88.1
40:00	3073	2744	240.033		09:30	2087	1776	131.067		07:15	1552	1485	92.9		04:30	1486	1337	86.1		07:15	1598	1365	95.1667
40:15	3229	2989	238.2		09:45	2103	1792	129.033		07:30	1579	1501	92.5333		04:45	1396	1281	92.0333		07:30	1691	1420	91
40:30	3197	2937	242.667		10:00	2011	1685	126.533		07:45	1485	1451	94.1		05:00	1455	1341	91.4667		07:45	1680	1455	96.4
40:45	3217	2961	239.833		10:15	1970	1697	126.567		08:00	1485	1414	94		05:15	1395	1278	94.6333		08:00	1761	1539	94.3667
41:00	3210	3032	234.7		10:30	1998	1642	128.233		08:15	1743	1634	94.4		05:30	1354	1242	93.6333		08:15	1595	1334	95.4333
41:15	3052	2855	242.4		10:45	2055	1715	130.967		08:30	1663	1579	94.4333		05:45	1575	1428	93.5333		08:30	1657	1444	93.4667
41:30	3211	2913	240.833		11:00	2087	1748	132.133		08:45	1611	1549	96.3333		06:00	1437	1332	95.1		08:45	1662	1440	95.6667
41:45	3210	2831	244.8		11:15	2149	1812	133.3		09:00	1608	1499	101.567		06:15	1429	1322	97.5667		09:00	1665	1434	96.2
42:00	3346	3133	244.6		11:30	2101	1769	132.933		09:15	1662	1587	100		06:30	1606	1463	98.2333		09:15	1711	1471	97.1
42:15	3167	2961	243.767		11:45	1997	1710	130.033		09:30	1596	1528	100.533		06:45	1563	1476	98.9667		09:30	1775	1523	100.067
42:30	3356	3133	242.867		12:00	2048	1671	136.8		09:45	1496	1352	100.5		07:00	1485	1376	99.3333		09:45	1779	1517	102.233
42:45	3357	3130	241.967		12:15	2108	1792	136.2		10:00	1724	1596	100.7		07:15	1472	1361	97.6		10:00	1791	1553	103.533
43:00	3215	2938	251.1		12:30	2040	1718	138.4		10:15	1584	1466	103.6		07:30	1372	1227	99.5333		10:15	1813	1590	105.967
43:15	3394	3070	250.467		12:45	2144	1790	138.433		10:30	1795	1655	105.233		07:45	1610	1435	99.2		10:30	1687	1417	105.3
43:30	3209	2872	246.533		13:00	2037	1659	137.167		10:45	1734	1607	105.633		08:00	1697	1538	102.233		10:45	1952	1606	108.6
43:45	3263	2877	251.8		13:15	2175	1778	138.933		11:00	1719	1617	104.433		08:15	1573	1512	103.3		11:00	1789	1559	105.1
44:00	3286	2912	247.1		13:30	2119	1760	142.1		11:15	1612	1458	103.233		08:30	1516	1471	105.233		11:15	1777	1526	105.9
44:15	3398	3194	246.533		13:45	2158	1686	142.133		11:30	1785	1665	106.233		08:45	1623	1557	107.867		11:30	1945	1632	104.633
44:30	3334	3094	255.633		14:00	2197	1760	141.867		11:45	1695	1583	105.733		09:00	1558	1487	104.367		11:45	1835	1584	106.833
44:45	3443	3297	254		14:15	2269	1829	146.1		12:00	1740	1642	109.5		09:15	1526	1446	106.767		12:00	1908	1663	108.567
45:00	3243	2986	254.933		14:30	2280	1851	146.133		12:15	1670	1559	107.167		09:30	1421	1321	108.867		12:15	1762	1495	110.633
45:15	3444	3218	259.567		14:45	2258	1853	143.033		12:30	1745	1633	109.367		09:45	1728	1582	109.567		12:30	1917	1641	108.333
45:30	3314	3068	245.767		15:00	2175	1785	146.367		12:45	1715	1626	108		10:00	1656	1542	109.067		12:45	1783	1519	108.233
45:45	3443	3218	260.1		15:15	2250	1811	145.367		13:00	1624	1494	108.733		10:15	1818	1733	109.867		13:00	1951	1705	112.5
46:00	3509	3322	257.333		15:30	2203	1791	149.9		13:15	1767	1612	118.233		10:30	1570	1588	113.133		13:15	1782	1557	108
46:15	3474	3256	256		15:45	2281	1845	147.6		13:30	1724	1563	118.433		10:45	1691	1618	111.8		13:30	1883	1644	112.6
46:30	3489	3316	258.733		16:00	2254	1831	148.367		13:45	1765	1594	118.033		11:00	1696	1604	111.7		13:45	1982	1715	111.633
46:45	3356	2988	267.767		16:15	2230	1831	149.367		14:00	1866	1713	114.867		11:15	1672	1578	114.933		14:00	1411	1230	114.8
47:00	3690	3379	257.4		16:30	2243	1829	149.233		14:15	1881	1744	115.567		11:30	1734	1727	114.867		14:15	2214	1884	115.8
47:15	3428	3175	261.867		16:45	2365	1931	150.133		14:30	1801	1706	116.067		11:45	1480	1447	115.533		14:30	1855	1576	113.733
47:30	3564	3327	266.6		17:00	2307	1900	154.467		14:45	1778	1645	119.067		12:00	1658	1542	120.233		14:45	2039	1724	122.633
47:45	3481	3314	251.7		17:15	2283	1891	155.533		15:00	1779	1637	117.633		12:15	1836	1748	110.333		15:00	1899	1636	117.3
48:00	3402	3180	262.1		17:30	2319	1927	154.3		15:15	1793	1635	119.167		12:30	1552	1479	117.4		15:15	1974	1685	121.467
48:15	3389	3027	259		17:45	2228	1820	152.433		15:30	1756	1598	117.767		12:45	1624	1470	118.567		15:30	1978	1725	118.6
48:30	3532	3236	266.133		18:00	2236	1788	155.233		15:45	1973	1813	119.9		13:00	1676	1482	117.433		15:45	1842	1620	117.5
48:45	3541	3204	266.3		18:15	2393	1953	157.667		16:00	1870	1793	120.3		13:15	1922	1777	118.4		16:00	2115	1813	123.7
49:00	3573	3336	269.267		18:30	2487	2064	159		16:15	1815	1724	125.233		13:30	1760	1629	116.8		16:15	1963	1717	120.9
49:15	3649	3428	269.267		18:45	2471	2088	160.533		16:30	1802	1681	127.233		13:45	1828	1695	123.433		16:30	1989	1657	125.967
49:30	3613	3455	268.133		19:00	2427	2055	160.867		16:45	1983	1853	125.8		14:00	1933	1816	124.833		16:45	1999	1696	122.033
49:45	3565	3419	274.167		19:15	2051	1716	163.2		17:00	1802	1712	128.533		14:15	1631	1561	125.633		17:00	2022	1690	129.367
50:00	3561	3373	267		19:30	2494	1999	157.2		17:15	2025	1859	126.233		14:30	2039	1917	127.7		17:15	2120	1814	127.6
50:15	3649	3375	268		19:45	2429	1987	160.633		17:30	2013	1920	126.133		14:45	1603	1589	118.367		17:30	2077	1832	118.4
50:30	3808	3654	276.567		20:00	2405	1995	161.867		17:45	1897	1859	125.8		15:00	1655	1541	125.267		17:45	2065	1773	128.667
50:45	3609	3515	267.633		20:15	2404	1974	167.5		18:00	1839	1733	126.933		15:15	1634	1514	130.5		18:00	2087	1780	129.6
51:00	3548	3440	275.367		20:30	2503	2098	168.733		18:15	1906	1855	127.767		15:30	1908	1721	132.267		18:15	2202	1819	131
51:15	3645	3366	278.233		20:45	2480	2055	169		18:30	1796	1703	129.3		15:45	1868	1721	135.667		18:30	2156	1825	128.933
51:30	3581	3240	274		21:00	2403	1986	164.733		18:45	1992	1886	129.233		16:00	1895	1756	133.4		18:45	2116	1828	128.5
51:45	3742	3476	275.3		21:15	2420	2018	163.167		19:00	1812	1734	129.167		16:15	1882	1753	130.3		19:00	2192	1894	131.367
52:00	3737	3545	273.533		21:30	2359	1885	165.133		19:15	1945	1801	133.7		16:30	1689	1576	133.1		19:15	2070	1827	130.267
52:15	3577	3356	278.233		21:45	2626	2188	170.467		19:30	1949	1815	136.6		16:45	2093	1940	131.333		19:30	2065	1793	132.767
52:30	3746	3552	276.767		22:00	2525	2116	171.533		19:45	2082	1940	135.267		17:00	1762	1687	131.667		19:45	2081	1800	135.6
52:45	3418	3120	277.467		22:15	2541	2143	172.867		20:00	2114	2041	134.733		17:15	1859	1773	135.3		20:00	2073	1717	132.6
53:00	3682	3512	280.4		22:30	2485	2107	168.767		20:15	2068	2020	135.533		17:30	2045	1897	133.967		20:15	2139	1850	130.133
53:15	3788	3738	281.633		22:45	2469	2006	170.467		20:30	2059	2044	134.8		17:45	1998	1901	136.033		20:30	2018	1728	138.433
53:30	3643	3540	283.033		23:00	2482	1973	172		20:45	1926	1876	138.567		18:00	1839	1802	134		20:45	2228	1947	138.5
53:45	3731	3636	283.733		23:15	2559	2159	176.2		21:00	1970	1879	142.9		18:15	1766	1716	132.7		21:00	1989	1778	140.433
54:00	3764	3639	284.733		23:30	2482	2067	173.767		21:15	1992	1874	141.867		18:30	1899	1805	140.233		21:15	2255	1958	137.433
54:15	3737	3741	279.933		23:45	2452	2028	174.433		21:30	1960	1792	143.4		18:45	1898	1805	145.567		21:30	2149	1938	141.533
54:30	3794	3718	289.933		24:00	2470	1987	178.667		21:45	2049	1863	140.1		19:00	1862	1770	144.267		21:45	2185	1921	138.9
54:45	3860	3688	287.633		24:15	2547	2058	177.067		22:00	2124	1971	140.267		19:15	1916	1803	141.233		22:00	2037	1832	141.067
55:00	3838	3632	286.7		24:30	2686	2236	177.533		22:15	2059	1956	141.067		19:30	2291	2144	145.267		22:15	2245	1964	141.2
55:15	3837	3668	292.167		24:45	2654	2235	174.433		22:30	2014	1875	143.1		19:45	2160	2081	142.867		22:30	2230	1951	142.733
55:30	3617	3520	284.333		25:00	2532	2102	175.233		22:45	2026	1908	143.667		20:00	1886	1824	139.2		22:45	2200	1913	149.067
55:45	3934	3859	279.867		25:15	2498	2114	177		23:00	2167	2049	145.3		20:15	1951	1861	141.967		23:00	1937	1702	148.7
56:00	3803	3660	295.833		25:30	2574	2188	182.467		23:15	2009	1861	147.633		20:30	1949	1856	143.733		23:15	2486	2121	142.767
56:15	3819	3578	297.733		25:45	2432	2020	180.467		23:30	2159	2000	146.633		20:45	1986	1919	142.033		23:30	2046	1752	141.6
56:30	3816	3593	291.567		26:00	2783	2315	181.667		23:45	2209	2064	150.033		21:00	2107	2064	144.733		23:45	2394	2019	147.333
56:45	3877	3662	297.033		26:15	2616	2236	184.8		24:00	2185	2079	152.333		21:15	1910	1865	146.767		24:00	2296	2024	148.133
57:00	3809	3677	293.433		26:30	2692	2214	183.9		24:15	2101	1983	150.667		21:30	2043	1943	151.1		24:15	2213	1943	153.267
57:15	3911	3884	285.867		26:45	2614	2236	181.467		24:30	2159	2019	149.867		21:45	2232	2155	149.467		24:30	2204	1936	151.2
57:30	3868	3825	296.7		27:00	2698	2248	185.867		24:45	2201	2010	150.467		22:00	1920	1840	150.067		24:45	2349	2008	151.9
57:45	3916	3661	302.067		27:15	2555	2151	184.2		25:00	2302	2176	151.467		22:15	2293	2080	150.833		25:00	2318	2019	150.167
58:00	3967	3851	295.467		27:30	2703	2282	191.367		25:15	2149	2008	149.533		22:30	2507	2662	149.3		25:15	2241	2004	149.333
58:15	3783	3700	299.633		27:45	2621	2227	185.8		25:30	2173	2042	154.8		22:45	2024	2259	151.467		25:30	2337	2012	152.1
58:30	3621	3507	299.367		28:00	2741	2308	189.933		25:45	2159	2066	157.267		23:00	1829	1975	158.433		25:45	2382	2087	159.1
58:45	3917	3893	297.633		28:15	2641	2248	188.333		26:00	2190	2072	156.333		23:15	2331	2420	156.033		26:00	2192	1940	160.1
59:00	3898	3877	295.533		28:21	2462	1966	188.433		26:15	2318	2196	156.067		23:30	2038	2134	155.067		26:15	2456	2131	156.433
59:15	3820	3810	305.767		28:30	3120	2525	192.733		26:30	2263	2121	157.967		23:45	2049	2105	155.5		26:30	2415	2161	155.533
59:30	3975	3836	293.7		28:45	2767	2358	193.9		26:45	2183	2098	155.967		24:00	2320	2301	152.7		26:45	2358	2114	155.367
59:45	3921	3791	307.033		29:00	2769	2372	198.633		27:00	2243	2135	156.767		24:15	2063	2228	156.6		27:00	2284	2040	154.9
01:00:00	4061	4014	304.733		29:15	2727	2264	193.233		27:15	2219	2056	156.767		24:30	2136	2104	163.533		27:15	2289	2044	162.233
01:00:15	4072	4082	300		29:30	2702	2284	195.3		27:30	2264	2129	157.933		24:45	2165	2242	164.533		27:30	2286	2034	156.633
01:00:30	3985	3880	300.067		29:45	2745	2282	194.433		27:45	2290	2152	158.833		25:00	2138	2218	162.333		27:45	2365	2050	157.8
01:00:45	4028	3938	307.733		30:00	2772	2338	197.633		28:00	2257	2027	159.2		25:15	2273	2302	160.233		28:00	2488	2207	161.2
01:01:00	4071	4040	305.033		30:15	2736	2275	199.433		28:15	2287	2118	164.033		25:30	2238	2187	163.8		28:15	2210	1888	164.333
01:01:15	3996	3797	309.2		30:30	3001	2529	200.133		28:19	2323	2176	165.633		25:45	2242	2247	161.5		28:19	2585	2219	164.233
01:01:30	4085	4032	315.1		30:45	2912	2508	197.933		28:30	2393	2193	170.7		26:00	2066	2070	162.8		28:30	2394	2109	166.2
01:01:45	4053	4062	309.5		31:00	2792	2436	198.6		28:45	2368	2213	165.067		26:15	2342	2364	164.467		28:45	2496	2191	165.4
01:02:00	4003	3926	313.533		31:15	2754	2373	203.5		29:00	2365	2208	161.367		26:30	1991	2014	161.833		29:00	2281	2039	164.333
01:02:15	3988	4041	308.567		31:30	2883	2428	204.333		29:15	2499	2385	164.767		26:45	2201	2117	167.633		29:15	2351	2072	166.667
01:02:30	4056	4031	305.4		31:45	2883	2475	198.2		29:30	2343	2237	167.367		27:00	2375	2305	166.367		29:30	2619	2277	161.833
01:02:45	3986	3994	317.633		32:00	2885	2468	204.867		29:45	2382	2216	169.633		27:15	2310	2316	166.1		29:45	2356	2064	169.067
01:03:00	3907	3865	314.433		32:15	2736	2326	205.7		30:00	2291	2117	170.233		27:30	2125	2179	166.533		30:00	2443	2108	172.7
01:03:15	4126	4078	319.9		32:30	2946	2510	208.2		30:15	2534	2398	171.833		27:45	2269	2211	167.333		30:15	2497	2179	169.8
01:03:30	4099	4124	306.167		32:45	2962	2474	208.2		30:30	2470	2380	170.2		28:00	2216	2207	169.833		30:30	2401	2067	171.667
					33:00	2960	2555	204.833		30:45	2436	2353	170.433		28:15	2305	2246	166.367		30:45	2457	2178	169.167
01:30	379	320	rest sitting		33:15	2608	2228	206		31:00	2447	2356	174.633		28:22	2345	2329	174.067		31:00	2483	2223	169.3
01:45	352	290	rest sitting		33:30	3030	2511	208.367		31:15	2229	2094	174.467		28:30	2076	2025	171.5		31:15	2491	2123	179.433
02:00	241	189	rest sitting		33:45	3047	2628	205.1		31:30	2555	2378	174.433		28:45	2294	2104	173.4		31:30	2591	2267	169.6
02:15	237	178	rest sitting		34:00	2873	2468	208.533		31:45	2560	2476	178.4		29:00	2340	2245	171.967		31:45	2458	2166	174.533
02:30	380	276	rest sitting		34:15	2927	2442	207.733		32:00	2334	2151	175.8		29:15	2223	2132	175.133		32:00	2522	2211	176.267
02:45	395	292	rest sitting		34:30	2909	2420	211.867		32:15	2436	2191	177.7		29:30	2324	2234	172.033		32:15	2187	1924	176.833
03:00	427	317	rest sitting		34:45	3051	2571	218.6		32:30	2524	2311	175.1		29:45	2250	2128	175.633		32:30	2914	2499	178.5
03:45	752	688	19.9667		35:00	2969	2514	221.133		32:45	2668	2494	176.033		30:00	2420	2374	178.133		32:45	2575	2242	178.733
04:00	773	684	19.9667		35:15	3046	2567	214.6		33:00	2544	2419	180.6		30:15	2391	2366	178.567		33:00	2537	2273	174.2
04:15	825	714	19.5		35:30	2727	2268	215.267		33:15	2521	2373	179.367		30:30	2421	2447	182		33:15	2676	2334	179.4
04:30	795	691	20.5333		35:45	3355	2789	215.967		33:30	2547	2373	182.267		30:45	2313	2302	178.567		33:30	2442	2120	178.767
05:15	831	727	26.5		36:00	2977	2558	215.367		33:45	2506	2339	181.6		31:00	2282	2111	181.6		33:45	2660	2339	183.6
05:30	819	680	25.7333		36:15	3105	2689	217.133		34:00	2476	2290	184.167		31:15	2523	2513	177.767		34:00	2603	2309	183.3
05:45	843	683	25.1333		36:30	3070	2616	217.967		34:15	2569	2351	183.333		31:30	2357	2399	180.967		34:15	2553	2269	184.233
06:00	918	723	26.1		36:45	3052	2671	215.9		34:30	2584	2402	179.767		31:45	2327	2285	183.5		34:30	2520	2178	179.7
06:45	926	803	36.8667		37:00	2944	2517	220.833		34:45	2759	2578	184.4		32:00	2419	2260	181.233		34:45	2716	2432	185.733
07:00	897	751	35.1667		37:15	3043	2595	223.333		35:00	2613	2534	184.333		32:15	2580	2503	184.5		35:00	2509	2269	190.8
07:15	1061	879	36.5667		37:30	3121	2698	221.267		35:15	2469	2356	187.433		32:30	2377	2292	185.7		35:15	2789	2431	183.967
07:30	998	806	38.3333		37:45	3144	2713	228.4		35:30	2662	2468	190.9		32:45	2607	2614	189.433		35:30	2582	2337	186.167
09:45	1172	1082	59.0667		38:00	3160	2745	222.6		35:45	2757	2597	191.533		33:00	2467	2519	188.867		35:45	2692	2323	189.6
10:00	1306	1197	59.8333		38:15	3118	2677	228.067		36:00	2619	2515	189.033		33:15	2426	2415	200.333		36:00	2695	2417	196.233
10:15	1218	1071	64.2667		38:30	3220	2756	221.1		36:15	2603	2417	189.233		33:30	2394	2365	191.4		36:15	2658	2350	189.567
10:30	1253	1133	71.2667		38:45	3161	2689	221.767		36:30	2704	2575	185.733		33:45	2591	2546	193.067		36:30	2664	2315	187.5
10:45	1091	939	69.3667		39:00	3267	2796	218.633		36:45	2853	2763	190.233		34:00	2440	2436	187.9		36:45	2817	2471	186.4
11:00	1496	1204	69.5667		39:15	3157	2727	226.533		37:00	2663	2599	195.133		34:15	2589	2450	188		37:00	2744	2433	193.333
11:15	1386	1198	70.1333		39:30	3100	2756	229.8		37:15	2743	2639	195.033		34:30	2371	2352	194.8		37:15	2622	2402	193.633
11:30	1379	1194	80.9333		39:45	3262	2830	232.267		37:30	2669	2567	193.567		34:45	2575	2329	194.167		37:30	2870	2565	197.4
11:45	1390	1229	80.9667		40:00	3171	2740	233.9		37:45	2634	2527	192.5		35:00	2740	2646	194.667		37:45	2642	2408	192.567
12:00	1335	1145	79.7333		40:15	3251	2737	231.633		38:00	2770	2643	193.133		35:15	2575	2614	195		38:00	2617	2226	196.467
12:15	1531	1345	83.6333		40:30	3303	2803	230.867		38:15	2575	2411	195.067		35:30	2533	2534	192.633		38:15	2921	2578	193.767
12:30	1409	1262	91.5		40:45	3316	2870	233.833		38:30	2738	2527	196.833		35:45	2592	2452	195.533		38:30	2696	2420	199.933
12:45	1447	1280	87.4667		41:00	3276	2858	237.667		38:45	2835	2653	199.1		36:00	2785	2760	195.833		38:45	2785	2497	199.8
13:00	1483	1319	90.2333		41:15	3051	2606	230.467		39:00	2808	2666	197.833		36:15	2525	2510	195.333		39:00	2779	2460	201.233
13:15	1439	1299	96.2333		41:30	3429	2867	230.133		39:15	2660	2514	198.933		36:30	2583	2473	204.167		39:15	2866	2564	201.767
13:30	1387	1191	99.5333		41:45	3327	2903	233.033		39:30	2740	2553	201.567		36:45	2574	2555	200.7		39:30	2794	2535	202.5
13:45	1593	1388	99.7		42:00	3298	2870	232		39:45	2805	2550	199.6		37:00	2305	2293	197.8		39:45	2788	2472	199.567
14:00	1537	1376	97.8		42:15	3395	2950	242.267		40:00	2907	2690	201.233		37:15	2862	2665	201.667		40:00	2641	2326	201.933
14:15	1602	1404	102.833		42:30	3305	2859	241.867		40:15	3060	2927	204.3		37:30	2545	2436	203.333		40:15	3207	2863	213.3
14:30	1600	1374	105		42:45	3242	2737	241.233		40:30	2872	2831	204.467		37:45	2745	2692	201.067		40:30	2801	2502	206.8
14:45	1649	1403	108.867		43:00	3454	2902	245.9		40:45	2785	2651	207.333		38:00	2667	2582	202.967		40:45	2872	2516	199.833
15:00	1706	1510	112.733		43:15	3496	3064	237.867		41:00	2776	2664	207.133		38:15	2591	2503	203.367		41:00	2954	2629	203.8
15:15	1628	1459	111.8		43:30	3368	2997	240.9		41:15	2818	2638	207.2		38:30	2578	2527	204.467		41:15	2971	2703	202.567
15:30	1776	1559	116.067		43:45	3365	2935	244.933		41:30	2987	2846	207.433		38:45	2930	2865	210.733		41:30	2959	2690	205.333
15:45	1709	1458	119.633		44:00	3341	2909	247.7		41:45	2818	2648	207.933		39:00	2594	2570	205.8		41:45	2946	2635	211.467
16:00	1639	1392	120.6		44:15	3506	3110	243.933		42:00	2896	2754	209.933		39:15	2737	2634	207.567		42:00	2859	2638	207.233
16:15	1896	1629	123.767		44:30	3162	2677	239.1		42:15	2834	2645	208.6		39:30	2814	2761	211.2		42:15	2941	2645	213.6
16:30	1837	1665	127.967		44:45	3512	3044	243.6		42:30	2920	2807	209.133		39:45	2695	2749	208.967		42:30	2892	2555	216.267
16:45	1757	1567	130.333		45:00	3418	3004	245.567		42:45	2901	2750	210.233		40:00	2796	2703	212.767		42:45	2952	2617	205.833
17:00	1687	1423	131.567		45:15	3322	2922	248.9		43:00	2815	2670	215.7		40:15	2742	2776	210.967		43:00	3002	2744	207.8
17:15	2060	1740	125.533		45:30	3234	2800	251.2		43:15	2880	2671	213.433		40:30	2569	2602	215.533		43:15	2908	2657	219.633
17:30	1942	1683	133.367		45:45	3424	2985	250.3		43:30	2981	2795	214.9		40:45	2947	2886	214.333		43:30	3057	2688	211.133
17:45	1870	1612	144.7		46:00	3427	3004	251.367		43:45	2825	2625	215.567		41:00	2820	2806	223		43:45	3006	2726	214.8
18:00	2063	1763	139.2		46:15	3474	2988	255.1		44:00	2984	2709	211.4		41:15	2880	2878	221.533		44:00	3046	2755	220.2
18:15	2054	1809	142.533		46:30	3498	3155	250.567		44:15	2892	2654	214.133		41:30	2905	2945	216.733		44:15	3073	2832	215.5
18:30	2066	1830	143.633		46:45	3564	3201	249.167		44:30	2944	2709	218.567		41:45	2672	2688	217.267		44:30	3016	2735	217.533
18:45	2018	1755	147.833		47:00	3421	3014	255.467		44:45	3020	2820	223.233		42:00	2972	2957	215.267		44:45	3036	2704	219.667
19:00	2076	1840	151.233		47:15	3593	3204	258.367		45:00	2944	2698	219.9		42:15	2741	2681	214		45:00	3014	2719	219.133
19:15	2006	1718	151.333		47:30	3498	3148	255.533		45:15	3183	3028	218.833		42:30	3108	3140	212.9		45:15	3119	2837	225.933
19:30	2244	1936	158.267		47:45	3595	3252	259.2		45:30	3169	3044	217.633		42:45	2880	2994	215.1		45:30	2903	2654	215.4
19:45	2072	1795	162.167		48:00	3513	3180	259.767		45:45	2994	2826	217.7		43:00	2734	2779	216.033		45:45	3098	2773	223.267
20:00	2250	1982	163.167		48:15	3463	3117	260.9		46:00	3115	2946	223		43:15	2815	2754	221.533		46:00	3088	2735	219.967
20:15	2338	2086	160.433		48:30	3457	3111	259.533		46:15	3095	2989	226.333		43:30	2773	2639	226.233		46:15	3192	2938	226.233
20:30	2297	2086	169.667		48:45	3507	3108	259.267		46:30	3027	2910	226.9		43:45	3144	3066	225.333		46:30	3044	2767	220.6
20:45	2313	2142	171.433		49:00	3547	3156	260.033		46:45	3015	2854	227.067		44:00	2969	3013	220.867		46:45	3150	2803	225.533
21:00	2262	2033	173.3		49:15	3551	3204	253.833		47:00	3131	2985	226.667		44:15	2847	2887	222.833		47:00	3018	2696	225
21:15	2264	2021	166.933		49:30	3513	3143	262.167		47:15	2976	2802	225.733		44:30	2934	2861	225.867		47:15	3180	2884	222.233
21:30	2389	2144	183		49:45	3486	3121	266.133		47:30	3171	2966	227.733		44:45	2824	2817	225.267		47:30	3154	2897	234.5
21:45	2449	2217	176.067		50:00	3496	3140	266.167		47:45	3169	2964	225.7		45:00	2981	2946	231.5		47:45	3053	2735	235.9
22:00	2393	2148	175.667		50:15	3585	3123	263.6		48:00	3168	3043	231.7		45:15	2960	2838	231.2		48:00	3151	2793	235.167
22:15	2441	2153	184.3		50:30	3528	3239	264.467		48:15	3102	2933	229.9		45:30	3092	3064	227.433		48:15	3299	2958	230.367
22:30	2539	2333	191.3		50:45	3719	3301	269.267		48:30	3322	3219	228.233		45:45	2973	2927	232		48:30	3237	3003	228.5
22:45	2528	2314	193.433		51:00	3497	3159	265.433		48:45	3104	3025	229.3		46:00	3138	3074	235.5		48:45	3271	3087	232.067
23:00	2690	2453	184.4		51:15	3329	2771	267.667		49:00	3278	3237	235.933		46:15	2966	2929	233.8		49:00	3264	3022	232.667
23:15	2503	2294	188.133		51:30	3990	3568	274.6		49:15	3174	3122	237.433		46:30	3047	3031	233.767		49:15	3270	3049	242.567
23:30	2575	2352	207.867		51:45	3829	3534	267.033		49:30	3089	3021	240.567		46:45	3037	2980	224.733		49:30	3308	3051	232.067
23:45	2676	2377	200.767		52:00	3797	3425	268.533		49:45	3294	3161	236.167		47:00	3117	3110	230.5		49:45	3348	3145	235.1
24:00	2644	2443	197.4		52:15	3869	3574	267.9		50:00	3165	3044	237.7		47:15	2987	2930	233.9		50:00	3213	2938	234.033
24:15	2797	2635	201.5		52:30	3670	3438	265.667		50:15	3343	3189	234.567		47:30	3015	2971	234.6		50:15	3385	3151	237.8
24:30	2702	2555	204.4		52:45	3910	3610	277.067		50:30	3224	3074	235.167		47:45	3012	3053	236.033		50:30	3351	3184	238.933
24:45	2682	2436	211.533		53:00	3771	3481	279.8		50:45	3341	3182	238.8		48:00	3112	3008	236.467		50:45	3337	3053	238.367
25:00	2807	2523	209.067		53:15	3804	3487	282.5		51:00	3357	3186	240.6		48:15	3105	3128	241.8		51:00	3427	3210	241.433
25:15	2783	2494	213.033		53:30	3843	3555	269.767		51:15	3185	3069	241.067		48:30	3066	3098	243.5		51:15	3210	2987	242.467
25:30	2990	2753	219.9		53:45	3803	3563	274.067		51:30	3461	3287	242.667		48:45	3056	3006	237.2		51:30	3394	3099	245.133
25:45	2842	2650	219.433		54:00	3707	3393	279.467		51:45	3393	3323	241.233		49:00	3182	3204	239.367		51:45	3353	3043	242.1
26:00	2958	2708	213.167		54:15	3793	3425	273.467		52:00	3353	3301	240.767		49:15	3104	3120	250.667		52:00	3479	3181	236.8
26:15	2868	2658	222.9		54:30	3876	3569	277.333		52:15	3334	3248	240.433		49:30	3332	3329	239.733		52:15	3418	3203	244.6
26:30	3082	2849	229.233		54:45	3757	3431	281.533		52:30	3447	3444	245.533		49:45	3079	3196	242.167		52:30	3066	2854	244.833
26:45	2958	2763	231.833		55:00	3799	3452	280.7		52:45	3233	3182	243.3		50:00	3250	3328	241.7		52:45	3677	3404	248.2
27:00	2940	2700	228.933		55:15	3827	3535	277.467		53:00	3220	3049	244.367		50:15	3150	3241	245.7		53:00	3548	3433	245.133
27:15	2976	2758	230.833		55:30	3774	3464	278.633		53:15	3432	3281	244.4		50:30	3294	3427	246.567		53:15	3409	3279	240.333
27:30	3067	2814	234.433		55:45	3706	3405	286.4		53:30	3337	3225	242.867		50:45	3254	3361	245.567		53:30	3480	3303	249.867
27:45	3022	2817	236.867		56:00	4115	3717	284.633		53:45	3268	3151	252.067		51:00	3196	3293	245.567		53:45	3401	3176	255.333
28:00	3098	2799	240.767		56:15	3954	3683	285.467		54:00	3008	2779	247.433		51:15	3091	3096	245.567		54:00	3459	3248	246.8
28:15	3044	2719	245.067		56:30	3885	3651	286.533		54:15	3475	3163	253.733		51:30	3256	3216	247.367		54:15	3544	3338	249.033
28:30	3063	2764	256.167		56:45	3986	3748	283.167		54:30	3317	3077	253.367		51:45	3293	3308	252.833		54:30	3385	3236	253.733
28:45	3268	2959	248.333		57:00	3849	3614	286.7		54:45	3604	3389	250.433		52:00	3337	3360	247.8		54:45	3629	3352	249.7
29:00	3361	3225	245.667		57:15	3842	3577	296.067		55:00	3588	3446	254.033		52:15	3296	3300	253.6		55:00	3555	3441	250.4
29:15	3145	2990	251.9		57:30	3764	3405	291.933		55:15	3541	3392	257.5		52:30	3310	3282	248.9		55:15	3576	3414	254.9
29:30	3421	3182	262.667		57:45	4195	3914	292.2		55:30	3588	3618	255.9							55:30	3659	3564	256.067
29:45	3489	3343	261.367		58:00	4011	3801	290.433		55:45	3544	3499	251.333							55:45	3420	3311	257.767
30:00	3320	3262	253.833		58:15	3893	3682	287.3		56:00	3463	3375	252.9							56:00	3571	3335	253.667
30:15	3376	3395	259.967		58:30	4044	3811	296.667		56:15	3556	3502	258.9							56:15	3619	3361	251.433
30:30	3377	3319	278.767		58:45	3913	3760	296.1		56:30	3568	3504	256.933							56:30	3691	3563	261.7
30:45	3506	3281	276.967		59:00	3951	3722	298.6		56:45	3527	3530	261.933							56:45	3522	3339	252.3
31:00	3554	3371	263		59:15	3976	3879	297.6		57:00	3458	3399	260.433							57:00	3491	3440	260.767
31:15	3597	3593	268.033		59:30	4116	3823	293.4		57:15	3592	3520	263.167							57:15	3782	3488	258.1
31:30	3480	3427	268.267		59:45	4005	3905	292.067		57:30	3418	3321	259.2							57:30	3700	3608	258.167
31:45	3440	3299	277.6		01:00:00	3905	3713	290.1		57:45	3685	3618	261.067							57:45	3445	3194	262.633
32:00	3498	3314	282.367		01:00:15	4119	4067	304.4		58:00	3618	3586	263.033							58:00	3842	3653	263.9
32:15	3420	3196	282.633		01:00:30	4076	3982	300.067		58:15	3741	3666	265.433							58:15	3688	3651	264.9
32:30	3691	3499	286.8		01:00:45	3936	3846	301.667		58:30	3727	3715	260.033							58:30	3762	3640	261.5
32:45	3698	3588	286.433		01:01:00	4074	3932	294.667		58:45	3473	3379	265.8							58:45	3788	3677	267.267
33:00	3642	3573	293.433		01:01:15	4037	3911	299.867		59:00	3638	3516	266.833							59:00	3757	3670	263.933
33:15	3807	3697	299.3		01:01:30	4010	3889	303.733		59:15	3497	3368	267.8							59:15	3764	3659	266.933
33:30	3653	3497	298.067							59:30	3697	3627	272.133							59:30	3838	3810	264.067
33:45	3906	3841	305.633							59:45	3684	3662	271.467							59:45	3774	3698	272.067
34:00	3910	3941	299.533							01:00:00	3564	3509	277.067							01:00:00	3739	3678	269.233
34:15	3849	3977	287.133							01:00:15	3663	3627	271.3							01:00:15	3881	3717	264.633
34:30	3867	3961	308.7							01:00:30	3725	3604	271.767							01:00:30	3767	3640	267.233
34:45	3899	3956	310							01:00:45	3736	3741	267.433							01:00:45	3735	3586	263
35:00	3928	3982	315							01:01:00	3861	3910	269.7
35:15	3876	3966	309.167							01:01:15	3756	3811	272.967
35:30	3899	4002	311.667							01:01:30	3636	3634	276.233
35:45	3907	3998	318.5							01:01:45	3755	3701	275.567
36:00	4035	4127	313.867							01:02:00	3790	3766	274.967
36:15	4056	4066	325.233							01:02:15	3768	3755	272.567
36:30	4079	4216	321.633							01:02:30	3797	3806	278.3
36:45	4156	4326	328.667							01:02:45	3751	3745	277.9
37:00	4097	4309	329.867							01:03:00	3771	3719	285.267
37:15	4112	4370	328.7							01:03:15	3753	3728	284
37:30	4221	4473	336.6							01:03:30	3813	3747	272.2
37:45	4252	4512	341.133							01:03:45	3949	3963	280.567
38:00	4010	4274	337.967
38:15	4342	4532	341.567
38:30	4331	4675	342.4
38:45	4311	4647	340.467
39:00	4365	4730	351.4
39:15	4379	4800	361.567
39:30	4390	4872	350.867
39:45	4412	4855	356
40:00	4446	4910	371.6
00:15	362	274	rest sitting
00:30	287	213	rest sitting
00:45	269	199	rest sitting
01:00	237	168	rest sitting
01:15	478	330	rest sitting
01:30	417	296	rest sitting
01:45	418	309	rest sitting
02:00	250	185	rest sitting
02:15	287	206	rest sitting
02:30	388	293	rest sitting
02:45	240	179	rest sitting
03:00	334	247	rest sitting
04:30	510	523	unloaded pedaling
04:45	509	518	unloaded pedaling
05:00	402	401	unloaded pedaling
05:15	537	512	unloaded pedaling
05:30	551	531	unloaded pedaling
05:45	509	510	unloaded pedaling
06:00	527	511	unloaded pedaling
06:15	533	524	unloaded pedaling
06:30	456	419	unloaded pedaling
06:45	495	418	unloaded pedaling
07:00	643	588	unloaded pedaling
07:15	219	199	unloaded pedaling
07:30	407	339	unloaded pedaling
07:45	514	381	unloaded pedaling
08:30	725	632	18.5333
08:45	680	580	18.9
09:00	646	498	18.3333
09:15	803	593	19.0333
09:30	832	621	20.0333
09:45	731	545	18.5667
10:00	797	594	18.9667
10:15	764	558	19.4333
10:30	876	674	19.1333
10:45	784	643	20.0667
11:00	708	586	19.1667
11:15	706	551	19.3
11:30	827	643	18.3
11:45	722	555	18.9
12:45	860	705	23.6667
13:00	758	593	24.5333
13:15	807	637	22.6333
13:30	827	662	25.6667
13:45	770	622	24.6333
14:15	936	752	37.9
14:30	817	696	34.2
14:45	834	684	34.2
15:00	841	658	32.6667
15:15	916	714	36.4333
15:30	914	735	35.2667
15:45	844	689	35.9
16:45	1018	851	53.0333
17:00	984	782	51.7
17:15	1072	835	50.1667
17:30	1139	862	49.5333
17:45	901	704	50.9667
18:00	1309	1040	50.5667
18:15	1031	854	51.9333
18:30	1036	831	52.0667
18:45	1000	804	51.3333
19:45	1394	1066	84.5333
20:00	1338	1045	87.0333
20:15	1429	1071	86.1333
20:30	1458	1101	86.5333
20:45	1367	1064	83.0667
21:00	1301	1021	85.7
21:15	1455	1143	83.9667
21:30	1377	1082	84.0667
21:45	1456	1164	85.2
22:00	1433	1148	89.6667
