# Supplementary material for: Complex I is bypassed during high intensity exercise
Source: Nat Commun. 2019 Nov 7;10:5072. doi: 10.1038/s41467-019-12934-8 (PMC6838197; doi:10.1038/s41467-019-12934-8)
Supplement: Supplementary file 3 — Supplementary Dataset 2 [file 41467_2019_12934_MOESM3_ESM.xlsx]

## Sheet: main
			Flux distributions [mol/h]
		Tab	Corresponding figure
		pareto	figure 1B
		fiber1	figure 2B
		fiber2	figure 2D
		incremental	figure 4B
		duration	figure 6

## Sheet: pareto
				catalytic capacity [mmol ATP/gdw/h]
	rxn	eqn	sub	0	181.38	181.38	181.38	181.38	181.38	181.38	181.38	191.02	214.38	238.57	261.93	286.12	310.31	333.67	357.86	381.21	405.41	429.6	452.95	477.14	500.5	524.69	548.05	572.24	596.43	619.79	643.98	667.33	691.52
	HMR_4137	CoA[m] + NAD+[m] + pyruvate[m] => acetyl-CoA[m] + CO2[m] + H+[m] + NADH[m] + 0.0012821 Mass Constraint[s]	Tricarboxylic acid cycle	0	0	0	0	0	0	0	0	0.06	0.46	0.64	0.61	0.58	0.54	0.51	0.47	0.44	0.41	0.37	0.34	0.31	0.27	0.24	0.2	0.17	0.14	0.1	0.07	0.03	0
	HMR_4388	H+[c] + NADH[c] + pyruvate[c] => L-lactate[c] + NAD+[c] + 8.2631e-06 Mass Constraint[s]	Glycolysis / Gluconeogenesis	0	0	0	0	0	0	0	0	0	0	0.05	0.76	1.49	2.23	2.94	3.67	4.39	5.12	5.86	6.57	7.3	8.02	8.75	9.46	10.2	10.93	11.64	12.38	13.09	13.83
	HMR_4379	ATP[c] + fructose-6-phosphate[c] => ADP[c] + fructose-1,6-bisphosphate[c] + 0.00033501 Mass Constraint[s]	Glycolysis / Gluconeogenesis	0	0	0	0	0	0	0	0	0.03	0.23	0.35	0.68	1.03	1.39	1.72	2.07	2.41	2.76	3.12	3.45	3.8	4.14	4.49	4.83	5.18	5.53	5.87	6.22	6.56	6.91
	HMR_4358	ADP[c] + PEP[c] => ATP[c] + pyruvate[c] + 7.9365e-05 Mass Constraint[s]	Glycolysis / Gluconeogenesis	0	0	0	0	0	0	0	0	0.06	0.46	0.69	1.37	2.07	2.77	3.45	4.15	4.83	5.53	6.23	6.91	7.61	8.29	8.99	9.67	10.37	11.07	11.75	12.45	13.13	13.83
	HMR_4363	2-phospho-D-glycerate[c] => H2O[c] + PEP[c] + 0.00044444 Mass Constraint[s]	Glycolysis / Gluconeogenesis	0	0	0	0	0	0	0	0	0.06	0.46	0.69	1.37	2.07	2.77	3.45	4.15	4.83	5.53	6.23	6.91	7.61	8.29	8.99	9.67	10.37	11.07	11.75	12.45	13.13	13.83
	HMR_4368	1,3-bisphospho-D-glycerate[c] + ADP[c] => 3-phospho-D-glycerate[c] + ATP[c] + 1.4749e-05 Mass Constraint[s]	Glycolysis / Gluconeogenesis	0	0	0	0	0	0	0	0	0.06	0.46	0.69	1.37	2.07	2.77	3.45	4.15	4.83	5.53	6.23	6.91	7.61	8.29	8.99	9.67	10.37	11.07	11.75	12.45	13.13	13.83
	HMR_4391	DHAP[c] => GAP[c] + 3.2552e-06 Mass Constraint[s]	Glycolysis / Gluconeogenesis	0	0	0	0	0	0	0	0	0.03	0.23	0.35	0.68	1.03	1.39	1.72	2.07	2.41	2.76	3.12	3.45	3.8	4.14	4.49	4.83	5.18	5.53	5.87	6.22	6.56	6.91
	HMR_4396	glucose-1-phosphate[c] => glucose-6-phosphate[c] + 2.3116e-05 Mass Constraint[s]	Glycolysis / Gluconeogenesis	0	0	0	0	0	0	0	0	0.03	0.23	0.35	0.68	1.03	1.39	1.72	2.07	2.41	2.76	3.12	3.45	3.8	4.14	4.49	4.83	5.18	5.53	5.87	6.22	6.56	6.91
	HMR_3163	butyryl-CoA[m] + FAD[m] => crotonyl-CoA[m] + FADH2[m] + 0.0013387 Mass Constraint[s]	Butanoate metabolism	0	0.01	0.01	0.02	0.03	0.03	0.04	0.05	0.05	0	0	0	0	0	0	0	0	0	0	0	0	0	0	0	0	0	0	0	0	0
	HMR_4002	2 ADP[c] <=> AMP[c] + ATP[c]	Purine metabolism	0	-0.01	-0.01	-0.02	-0.03	-0.03	-0.04	-0.05	-0.05	0	0	0	0	0	0	0	0	0	0	0	0	0	0	0	0	0	0	0	0	0
	HMR_3164	crotonyl-CoA[m] + H2O[m] => (S)-3-hydroxybutyryl-CoA[m] + 2.4988e-05 Mass Constraint[s]	Tryptophan metabolism	0	0.01	0.01	0.02	0.03	0.03	0.04	0.05	0.05	0	0	0	0	0	0	0	0	0	0	0	0	0	0	0	0	0	0	0	0	0
	HMR_3166	(S)-3-hydroxybutyryl-CoA[m] + NAD+[m] => acetoacetyl-CoA[m] + H+[m] + NADH[m] + 2.7778e-05 Mass Constraint[s]	Tryptophan metabolism	0	0.01	0.01	0.02	0.03	0.03	0.04	0.05	0.05	0	0	0	0	0	0	0	0	0	0	0	0	0	0	0	0	0	0	0	0	0
	HMR_3885	acetoacetyl-CoA[m] + CoA[m] => 2 acetyl-CoA[m] + 0.00025641 Mass Constraint[s]	Tryptophan metabolism	0	0.01	0.01	0.02	0.03	0.03	0.04	0.05	0.05	0	0	0	0	0	0	0	0	0	0	0	0	0	0	0	0	0	0	0	0	0
	HMR_3957	isocitrate[m] + NAD+[m] => AKG[m] + CO2[m] + H+[m] + NADH[m] + 0.0011494 Mass Constraint[s]	Tricarboxylic acid cycle	0	0.06	0.11	0.17	0.22	0.28	0.33	0.39	0.47	0.46	0.64	0.61	0.58	0.54	0.51	0.47	0.44	0.41	0.37	0.34	0.31	0.27	0.24	0.2	0.17	0.14	0.1	0.07	0.03	0
	HMR_4141	H+[m] + NADH[m] + OAA[m] => malate[m] + NAD+[m] + 0.00070922 Mass Constraint[s]	Tricarboxylic acid cycle	0	0	0	0	0	0	0	0	0	0.08	1.93	1.83	1.73	1.63	1.53	1.42	1.32	1.22	1.12	1.02	0.92	0.82	0.71	0.61	0.51	0.41	0.31	0.2	0.1	0
	HMR_4152	ADP[m] + Pi[m] + succinyl-CoA[m] => ATP[m] + CoA[m] + succinate[m] + 0.00030303 Mass Constraint[s]	Tricarboxylic acid cycle	0	0.06	0.11	0.17	0.22	0.28	0.33	0.39	0.47	0.46	0.64	0.61	0.58	0.54	0.51	0.47	0.44	0.41	0.37	0.34	0.31	0.27	0.24	0.2	0.17	0.14	0.1	0.07	0.03	0
	HMR_4410	fumarate[m] + H2O[m] => malate[m] + 7.4074e-05 Mass Constraint[s]	Tricarboxylic acid cycle	0	0.06	0.11	0.17	0.22	0.28	0.33	0.39	0.47	0.46	0.64	0.61	0.58	0.54	0.51	0.47	0.44	0.41	0.37	0.34	0.31	0.27	0.24	0.2	0.17	0.14	0.1	0.07	0.03	0
	HMR_4456	citrate[m] => isocitrate[m] + 0.0015576 Mass Constraint[s]	Tricarboxylic acid cycle	0	0.06	0.11	0.17	0.22	0.28	0.33	0.39	0.47	0.46	0.64	0.61	0.58	0.54	0.51	0.47	0.44	0.41	0.37	0.34	0.31	0.27	0.24	0.2	0.17	0.14	0.1	0.07	0.03	0
	HMR_5297	AKG[m] + CoA[m] + NAD+[m] => CO2[m] + H+[m] + NADH[m] + succinyl-CoA[m] + 0.0018018 Mass Constraint[s]	Tricarboxylic acid cycle	0	0.06	0.11	0.17	0.22	0.28	0.33	0.39	0.47	0.46	0.64	0.61	0.58	0.54	0.51	0.47	0.44	0.41	0.37	0.34	0.31	0.27	0.24	0.2	0.17	0.14	0.1	0.07	0.03	0
	HMR_3977	H2O[c] + PPi[c] => 2 Pi[c]	Oxidative phosphorylation	0	0.01	0.01	0.02	0.03	0.03	0.04	0.05	0.05	0	0	0	0	0	0	0	0	0	0	0	0	0	0	0	0	0	0	0	0	0
	HMR_6911	FADH2[m] + ubiquinone[m] => FAD[m] + ubiquinol[m] + 0.0018939 Mass Constraint[s]	Oxidative phosphorylation	0	0.05	0.1	0.14	0.19	0.24	0.29	0.34	0.36	0	0	0	0	0	0	0	0	0	0	0	0	0	0	0	0	0	0	0	0	0
	HMR_6914	4 ferrocytochrome C[m] + 8 H+[m] + O2[m] => 4 ferricytochrome C[m] + 4 H+[c] + 2 H2O[m] + 0.0013889 Mass Constraint[s]	Oxidative phosphorylation	0	0.16	0.32	0.48	0.63	0.79	0.95	1.11	1.35	1.39	1.93	1.83	1.73	1.63	1.53	1.42	1.32	1.22	1.12	1.02	0.92	0.82	0.71	0.61	0.51	0.41	0.31	0.2	0.1	0
	HMR_6916	ADP[m] + 3 H+[c] + Pi[m] => ATP[m] + 3 H+[m] + H2O[m] + 0.0030303 Mass Constraint[s]	Oxidative phosphorylation	0	0.68	1.34	2.03	2.69	3.37	4.06	4.72	5.28	5.27	5.48	5.2	4.9	4.61	4.33	4.04	3.75	3.46	3.17	2.89	2.59	2.31	2.02	1.74	1.45	1.15	0.87	0.58	0.3	0
	HMR_6918	2 ferricytochrome C[m] + 2 H+[m] + ubiquinol[m] => 2 ferrocytochrome C[m] + 4 H+[c] + ubiquinone[m] + 0.00020833 Mass Constraint[s]	Oxidative phosphorylation	0	0.32	0.63	0.95	1.26	1.58	1.9	2.21	2.71	2.79	3.87	3.67	3.46	3.25	3.06	2.85	2.65	2.44	2.24	2.04	1.83	1.63	1.43	1.23	1.02	0.81	0.61	0.41	0.21	0
	HMR_6921	5 H+[m] + NADH[m] + ubiquinone[m] => 4 H+[c] + NAD+[m] + ubiquinol[m] + 0.0050505 Mass Constraint[s]	Oxidative phosphorylation	0	0.22	0.43	0.64	0.85	1.07	1.28	1.49	1.35	1.32	0	0	0	0	0	0	0	0	0	0	0	0	0	0	0	0	0	0	0	0
	HMR_2629	L-carnitine[c] + L-palmitoylcarnitine[m] <=> L-carnitine[m] + L-palmitoylcarnitine[c]	Carnitine shuttle (mitochondrial)	0	-0.01	-0.01	-0.02	-0.03	-0.03	-0.04	-0.05	-0.05	0	0	0	0	0	0	0	0	0	0	0	0	0	0	0	0	0	0	0	0	0
	HMR_2630	CoA[m] + L-palmitoylcarnitine[m] => L-carnitine[m] + palmitoyl-CoA[m] + 0.00013889 Mass Constraint[s]	Carnitine shuttle (mitochondrial)	0	0.01	0.01	0.02	0.03	0.03	0.04	0.05	0.05	0	0	0	0	0	0	0	0	0	0	0	0	0	0	0	0	0	0	0	0	0
	HMR_3121	FAD[m] + palmitoyl-CoA[m] => (2E)-hexadecenoyl-CoA[m] + FADH2[m] + 0.0013387 Mass Constraint[s]	Beta oxidation of even-chain fatty acids (mitochondrial)	0	0.01	0.01	0.02	0.03	0.03	0.04	0.05	0.05	0	0	0	0	0	0	0	0	0	0	0	0	0	0	0	0	0	0	0	0	0
	HMR_3122	(2E)-hexadecenoyl-CoA[m] + H2O[m] => (S)-3-hydroxyhexadecanoyl-CoA[m] + 2.4988e-05 Mass Constraint[s]	Beta oxidation of even-chain fatty acids (mitochondrial)	0	0.01	0.01	0.02	0.03	0.03	0.04	0.05	0.05	0	0	0	0	0	0	0	0	0	0	0	0	0	0	0	0	0	0	0	0	0
	HMR_3123	(S)-3-hydroxyhexadecanoyl-CoA[m] + NAD+[m] => 3-oxopalmitoyl-CoA[m] + H+[m] + NADH[m] + 2.7778e-05 Mass Constraint[s]	Beta oxidation of even-chain fatty acids (mitochondrial)	0	0.01	0.01	0.02	0.03	0.03	0.04	0.05	0.05	0	0	0	0	0	0	0	0	0	0	0	0	0	0	0	0	0	0	0	0	0
	HMR_3125	3-oxopalmitoyl-CoA[m] + CoA[m] => acetyl-CoA[m] + myristoyl-CoA[m] + 5.5835e-05 Mass Constraint[s]	Beta oxidation of even-chain fatty acids (mitochondrial)	0	0.01	0.01	0.02	0.03	0.03	0.04	0.05	0.05	0	0	0	0	0	0	0	0	0	0	0	0	0	0	0	0	0	0	0	0	0
	HMR_3128	FAD[m] + myristoyl-CoA[m] => (2E)-tetradecenoyl-CoA[m] + FADH2[m] + 0.0013387 Mass Constraint[s]	Beta oxidation of even-chain fatty acids (mitochondrial)	0	0.01	0.01	0.02	0.03	0.03	0.04	0.05	0.05	0	0	0	0	0	0	0	0	0	0	0	0	0	0	0	0	0	0	0	0	0
	HMR_3129	(2E)-tetradecenoyl-CoA[m] + H2O[m] => (S)-3-hydroxytetradecanoyl-CoA[m] + 2.4988e-05 Mass Constraint[s]	Beta oxidation of even-chain fatty acids (mitochondrial)	0	0.01	0.01	0.02	0.03	0.03	0.04	0.05	0.05	0	0	0	0	0	0	0	0	0	0	0	0	0	0	0	0	0	0	0	0	0
	HMR_3130	(S)-3-hydroxytetradecanoyl-CoA[m] + NAD+[m] => 3-oxotetradecanoyl-CoA[m] + H+[m] + NADH[m] + 2.7778e-05 Mass Constraint[s]	Beta oxidation of even-chain fatty acids (mitochondrial)	0	0.01	0.01	0.02	0.03	0.03	0.04	0.05	0.05	0	0	0	0	0	0	0	0	0	0	0	0	0	0	0	0	0	0	0	0	0
	HMR_3132	3-oxotetradecanoyl-CoA[m] + CoA[m] => acetyl-CoA[m] + lauroyl-CoA[m] + 5.5835e-05 Mass Constraint[s]	Beta oxidation of even-chain fatty acids (mitochondrial)	0	0.01	0.01	0.02	0.03	0.03	0.04	0.05	0.05	0	0	0	0	0	0	0	0	0	0	0	0	0	0	0	0	0	0	0	0	0
	HMR_3135	FAD[m] + lauroyl-CoA[m] => (2E)-dodecenoyl-CoA[m] + FADH2[m] + 0.0013387 Mass Constraint[s]	Beta oxidation of even-chain fatty acids (mitochondrial)	0	0.01	0.01	0.02	0.03	0.03	0.04	0.05	0.05	0	0	0	0	0	0	0	0	0	0	0	0	0	0	0	0	0	0	0	0	0
	HMR_3136	(2E)-dodecenoyl-CoA[m] + H2O[m] => (S)-3-hydroxydodecanoyl-CoA[m] + 2.4988e-05 Mass Constraint[s]	Beta oxidation of even-chain fatty acids (mitochondrial)	0	0.01	0.01	0.02	0.03	0.03	0.04	0.05	0.05	0	0	0	0	0	0	0	0	0	0	0	0	0	0	0	0	0	0	0	0	0
	HMR_3137	(S)-3-hydroxydodecanoyl-CoA[m] + NAD+[m] => 3-oxododecanoyl-CoA[m] + H+[m] + NADH[m] + 2.7778e-05 Mass Constraint[s]	Beta oxidation of even-chain fatty acids (mitochondrial)	0	0.01	0.01	0.02	0.03	0.03	0.04	0.05	0.05	0	0	0	0	0	0	0	0	0	0	0	0	0	0	0	0	0	0	0	0	0
	HMR_3139	3-oxododecanoyl-CoA[m] + CoA[m] => acetyl-CoA[m] + decanoyl-CoA[m] + 5.5835e-05 Mass Constraint[s]	Beta oxidation of even-chain fatty acids (mitochondrial)	0	0.01	0.01	0.02	0.03	0.03	0.04	0.05	0.05	0	0	0	0	0	0	0	0	0	0	0	0	0	0	0	0	0	0	0	0	0
	HMR_3142	decanoyl-CoA[m] + FAD[m] => (2E)-decenoyl-CoA[m] + FADH2[m] + 0.0013387 Mass Constraint[s]	Beta oxidation of even-chain fatty acids (mitochondrial)	0	0.01	0.01	0.02	0.03	0.03	0.04	0.05	0.05	0	0	0	0	0	0	0	0	0	0	0	0	0	0	0	0	0	0	0	0	0
	HMR_3143	(2E)-decenoyl-CoA[m] + H2O[m] => (S)-hydroxydecanoyl-CoA[m] + 2.4988e-05 Mass Constraint[s]	Beta oxidation of even-chain fatty acids (mitochondrial)	0	0.01	0.01	0.02	0.03	0.03	0.04	0.05	0.05	0	0	0	0	0	0	0	0	0	0	0	0	0	0	0	0	0	0	0	0	0
	HMR_3144	(S)-hydroxydecanoyl-CoA[m] + NAD+[m] => 3-oxodecanoyl-CoA[m] + H+[m] + NADH[m] + 2.7778e-05 Mass Constraint[s]	Beta oxidation of even-chain fatty acids (mitochondrial)	0	0.01	0.01	0.02	0.03	0.03	0.04	0.05	0.05	0	0	0	0	0	0	0	0	0	0	0	0	0	0	0	0	0	0	0	0	0
	HMR_3146	3-oxodecanoyl-CoA[m] + CoA[m] => acetyl-CoA[m] + octanoyl-CoA[m] + 5.5835e-05 Mass Constraint[s]	Beta oxidation of even-chain fatty acids (mitochondrial)	0	0.01	0.01	0.02	0.03	0.03	0.04	0.05	0.05	0	0	0	0	0	0	0	0	0	0	0	0	0	0	0	0	0	0	0	0	0
	HMR_3149	FAD[m] + octanoyl-CoA[m] => (2E)-octenoyl-CoA[m] + FADH2[m] + 0.0013387 Mass Constraint[s]	Beta oxidation of even-chain fatty acids (mitochondrial)	0	0.01	0.01	0.02	0.03	0.03	0.04	0.05	0.05	0	0	0	0	0	0	0	0	0	0	0	0	0	0	0	0	0	0	0	0	0
	HMR_3150	(2E)-octenoyl-CoA[m] + H2O[m] => (S)-hydroxyoctanoyl-CoA[m] + 2.4988e-05 Mass Constraint[s]	Beta oxidation of even-chain fatty acids (mitochondrial)	0	0.01	0.01	0.02	0.03	0.03	0.04	0.05	0.05	0	0	0	0	0	0	0	0	0	0	0	0	0	0	0	0	0	0	0	0	0
	HMR_3151	(S)-hydroxyoctanoyl-CoA[m] + NAD+[m] => 3-oxooctanoyl-CoA[m] + H+[m] + NADH[m] + 2.7778e-05 Mass Constraint[s]	Beta oxidation of even-chain fatty acids (mitochondrial)	0	0.01	0.01	0.02	0.03	0.03	0.04	0.05	0.05	0	0	0	0	0	0	0	0	0	0	0	0	0	0	0	0	0	0	0	0	0
	HMR_3153	3-oxooctanoyl-CoA[m] + CoA[m] => acetyl-CoA[m] + hexanoyl-CoA[m] + 5.5835e-05 Mass Constraint[s]	Beta oxidation of even-chain fatty acids (mitochondrial)	0	0.01	0.01	0.02	0.03	0.03	0.04	0.05	0.05	0	0	0	0	0	0	0	0	0	0	0	0	0	0	0	0	0	0	0	0	0
	HMR_3156	FAD[m] + hexanoyl-CoA[m] => (2E)-hexenoyl-CoA[m] + FADH2[m] + 0.0045045 Mass Constraint[s]	Beta oxidation of even-chain fatty acids (mitochondrial)	0	0.01	0.01	0.02	0.03	0.03	0.04	0.05	0.05	0	0	0	0	0	0	0	0	0	0	0	0	0	0	0	0	0	0	0	0	0
	HMR_3157	(2E)-hexenoyl-CoA[m] + H2O[m] => (S)-hydroxyhexanoyl-CoA[m] + 2.4988e-05 Mass Constraint[s]	Beta oxidation of even-chain fatty acids (mitochondrial)	0	0.01	0.01	0.02	0.03	0.03	0.04	0.05	0.05	0	0	0	0	0	0	0	0	0	0	0	0	0	0	0	0	0	0	0	0	0
	HMR_3158	(S)-hydroxyhexanoyl-CoA[m] + NAD+[m] => 3-oxohexanoyl-CoA[m] + H+[m] + NADH[m] + 2.7778e-05 Mass Constraint[s]	Beta oxidation of even-chain fatty acids (mitochondrial)	0	0.01	0.01	0.02	0.03	0.03	0.04	0.05	0.05	0	0	0	0	0	0	0	0	0	0	0	0	0	0	0	0	0	0	0	0	0
	HMR_3160	3-oxohexanoyl-CoA[m] + CoA[m] => acetyl-CoA[m] + butyryl-CoA[m] + 5.5835e-05 Mass Constraint[s]	Beta oxidation of even-chain fatty acids (mitochondrial)	0	0.01	0.01	0.02	0.03	0.03	0.04	0.05	0.05	0	0	0	0	0	0	0	0	0	0	0	0	0	0	0	0	0	0	0	0	0
	HMR_0479	DHAP[c] + H+[c] + NADH[c] => NAD+[c] + sn-glycerol-3-phosphate[c] + 0.00013333 Mass Constraint[s]	Glycerophospholipid metabolism	0	0	0	0	0	0	0	0	0.52	1.01	3.22	3.06	2.88	2.71	2.55	2.37	2.21	2.04	1.86	1.7	1.53	1.36	1.19	1.02	0.85	0.68	0.51	0.34	0.17	0
	HMR_0216	palmitate[s] => palmitate[c]	Transport, extracellular	0	0.01	0.01	0.02	0.03	0.03	0.04	0.05	0.05	0	0	0	0	0	0	0	0	0	0	0	0	0	0	0	0	0	0	0	0	0
	HMR_4885	H2O[c] <=> H2O[s]	Transport, extracellular	0	0.11	0.22	0.33	0.44	0.55	0.66	0.77	0.96	1.16	1.59	1.15	0.7	0.24	-0.2	-0.65	-1.09	-1.54	-2	-2.44	-2.89	-3.33	-3.78	-4.22	-4.67	-5.13	-5.57	-6.02	-6.46	-6.91
	HMR_4896	O2[c] <=> O2[s]	Transport, extracellular	0	-0.16	-0.32	-0.48	-0.63	-0.79	-0.95	-1.11	-1.35	-1.39	-1.93	-1.83	-1.73	-1.63	-1.53	-1.42	-1.32	-1.22	-1.12	-1.02	-0.92	-0.82	-0.71	-0.61	-0.51	-0.41	-0.31	-0.2	-0.1	0
	HMR_4919	CO2[c] <=> CO2[s]	Transport, extracellular	0	0.11	0.22	0.33	0.44	0.55	0.66	0.77	0.99	1.39	1.93	1.83	1.73	1.63	1.53	1.42	1.32	1.22	1.12	1.02	0.92	0.82	0.71	0.61	0.51	0.41	0.31	0.2	0.1	0
	HMR_9728	glycogen[c] <=> glycogen[s]	Transport, extracellular	0	0	0	0	0	0	0	0	-0.03	-0.23	-0.35	-0.68	-1.03	-1.39	-1.72	-2.07	-2.41	-2.76	-3.12	-3.45	-3.8	-4.14	-4.49	-4.83	-5.18	-5.53	-5.87	-6.22	-6.56	-6.91
	HMR_3949	malate[m] + OAA[c] => malate[c] + OAA[m]	Transport, mitochondrial	0	0	0	0	0	0	0	0	0.47	0.54	2.58	2.44	2.31	2.17	2.04	1.9	1.77	1.63	1.49	1.36	1.22	1.09	0.95	0.82	0.68	0.54	0.41	0.27	0.14	0
	HMR_4888	H2O[c] <=> H2O[m]	Transport, mitochondrial	0	-0.84	-1.66	-2.5	-3.32	-4.16	-5.01	-5.82	-6.69	-7.13	-8.06	-7.64	-7.21	-6.78	-6.37	-5.94	-5.52	-5.09	-4.66	-4.25	-3.82	-3.4	-2.97	-2.56	-2.13	-1.7	-1.28	-0.85	-0.44	-0.01
	HMR_4898	O2[c] <=> O2[m]	Transport, mitochondrial	0	0.16	0.32	0.48	0.63	0.79	0.95	1.11	1.35	1.39	1.93	1.83	1.73	1.63	1.53	1.42	1.32	1.22	1.12	1.02	0.92	0.82	0.71	0.61	0.51	0.41	0.31	0.2	0.1	0
	HMR_4922	CO2[c] <=> CO2[m]	Transport, mitochondrial	0	-0.11	-0.22	-0.33	-0.44	-0.55	-0.66	-0.77	-0.99	-1.39	-1.93	-1.83	-1.73	-1.63	-1.53	-1.42	-1.32	-1.22	-1.12	-1.02	-0.92	-0.82	-0.71	-0.61	-0.51	-0.41	-0.31	-0.2	-0.1	0
	HMR_4926	H+[c] + pyruvate[c] => H+[m] + pyruvate[m]	Transport, mitochondrial	0	0	0	0	0	0	0	0	0.06	0.46	0.64	0.61	0.58	0.54	0.51	0.47	0.44	0.41	0.37	0.34	0.31	0.27	0.24	0.2	0.17	0.14	0.1	0.07	0.03	0
	HMR_5043	H+[c] + Pi[c] <=> H+[m] + Pi[m]	Transport, mitochondrial	0	0.74	1.45	2.19	2.91	3.65	4.39	5.1	5.75	5.73	6.12	5.81	5.48	5.15	4.84	4.51	4.2	3.87	3.54	3.23	2.9	2.58	2.26	1.94	1.62	1.29	0.97	0.65	0.33	0
	HMR_6328	ADP[c] + ATP[m] <=> ADP[m] + ATP[c]	Transport, mitochondrial	0	0.74	1.45	2.19	2.91	3.65	4.39	5.1	5.75	5.73	6.12	5.81	5.48	5.15	4.84	4.51	4.2	3.87	3.54	3.23	2.9	2.58	2.26	1.94	1.62	1.29	0.97	0.65	0.33	0
	HMR_9047	H2O[s] <=>	Exchange reactions	0	0.11	0.22	0.33	0.44	0.55	0.66	0.77	0.96	1.16	1.59	1.15	0.7	0.24	-0.2	-0.65	-1.09	-1.54	-2	-2.44	-2.89	-3.33	-3.78	-4.22	-4.67	-5.13	-5.57	-6.02	-6.46	-6.91
	HMR_9048	O2[s] =>	Exchange reactions	0	-0.16	-0.32	-0.48	-0.63	-0.79	-0.95	-1.11	-1.35	-1.39	-1.93	-1.83	-1.73	-1.63	-1.53	-1.42	-1.32	-1.22	-1.12	-1.02	-0.92	-0.82	-0.71	-0.61	-0.51	-0.41	-0.31	-0.2	-0.1	0
	HMR_9058	CO2[s] =>	Exchange reactions	0	0.11	0.22	0.33	0.44	0.55	0.66	0.77	0.99	1.39	1.93	1.83	1.73	1.63	1.53	1.42	1.32	1.22	1.12	1.02	0.92	0.82	0.71	0.61	0.51	0.41	0.31	0.2	0.1	0
	HMR_9135	L-lactate[s] <=>	Exchange reactions	0	0	0	0	0	0	0	0	0	0	0.05	0.76	1.49	2.23	2.94	3.67	4.39	5.12	5.86	6.57	7.3	8.02	8.75	9.46	10.2	10.93	11.64	12.38	13.09	13.83
	HMR_9729	glycogen[s] <=>	Exchange reactions	0	0	0	0	0	0	0	0	-0.03	-0.23	-0.35	-0.68	-1.03	-1.39	-1.72	-2.07	-2.41	-2.76	-3.12	-3.45	-3.8	-4.14	-4.49	-4.83	-5.18	-5.53	-5.87	-6.22	-6.56	-6.91
	human_ATPMaintainance	ATP[c] + H2O[c] => ADP[c] + Pi[c]	Artificial reactions	0	0.73	1.43	2.15	2.85	3.58	4.3	5.01	5.73	6.43	7.16	7.86	8.58	9.31	10.01	10.74	11.44	12.16	12.89	13.59	14.31	15.02	15.74	16.44	17.17	17.89	18.59	19.32	20.02	20.75
	EXC_BOTH_m02674s	palmitate[s] <=>	AddedFatExchange	0	-0.01	-0.01	-0.02	-0.03	-0.03	-0.04	-0.05	-0.05	0	0	0	0	0	0	0	0	0	0	0	0	0	0	0	0	0	0	0	0	0
	FreeLactateTransport	L-lactate[s] <=> L-lactate[c]	Transport, extracellular	0	0	0	0	0	0	0	0	0	0	-0.05	-0.76	-1.49	-2.23	-2.94	-3.67	-4.39	-5.12	-5.86	-6.57	-7.3	-8.02	-8.75	-9.46	-10.2	-10.93	-11.64	-12.38	-13.09	-13.83
	GlycogenPhosphorylase	Pi[c] + glycogen[c] => glucose-1-phosphate[c] + 0.0011111 Mass Constraint[s]	Starch and sucrose metabolism	0	0	0	0	0	0	0	0	0.03	0.23	0.35	0.68	1.03	1.39	1.72	2.07	2.41	2.76	3.12	3.45	3.8	4.14	4.49	4.83	5.18	5.53	5.87	6.22	6.56	6.91
	HMR_4365_back	3-phospho-D-glycerate[c] => 2-phospho-D-glycerate[c] + 6.4725e-05 Mass Constraint[s]	Glycolysis / Gluconeogenesis	0	0	0	0	0	0	0	0	0.06	0.46	0.69	1.37	2.07	2.77	3.45	4.15	4.83	5.53	6.23	6.91	7.61	8.29	8.99	9.67	10.37	11.07	11.75	12.45	13.13	13.83
	HMR_4373_back	GAP[c] + NAD+[c] + Pi[c] => 1,3-bisphospho-D-glycerate[c] + H+[c] + NADH[c] + 5.3763e-05 Mass Constraint[s]	Glycolysis / Gluconeogenesis	0	0	0	0	0	0	0	0	0.06	0.46	0.69	1.37	2.07	2.77	3.45	4.15	4.83	5.53	6.23	6.91	7.61	8.29	8.99	9.67	10.37	11.07	11.75	12.45	13.13	13.83
	HMR_4375_back	fructose-1,6-bisphosphate[c] => DHAP[c] + GAP[c] + 0.0014948 Mass Constraint[s]	Glycolysis / Gluconeogenesis	0	0	0	0	0	0	0	0	0.03	0.23	0.35	0.68	1.03	1.39	1.72	2.07	2.41	2.76	3.12	3.45	3.8	4.14	4.49	4.83	5.18	5.53	5.87	6.22	6.56	6.91
	HMR_4381_back	glucose-6-phosphate[c] => fructose-6-phosphate[c] + 3.8314e-05 Mass Constraint[s]	Glycolysis / Gluconeogenesis	0	0	0	0	0	0	0	0	0.03	0.23	0.35	0.68	1.03	1.39	1.72	2.07	2.41	2.76	3.12	3.45	3.8	4.14	4.49	4.83	5.18	5.53	5.87	6.22	6.56	6.91
	HMR_4139_back	malate[c] + NAD+[c] => H+[c] + NADH[c] + OAA[c] + 0.00070922 Mass Constraint[s]	Tricarboxylic acid cycle	0	0	0	0	0	0	0	0	0.47	0.54	2.58	2.44	2.31	2.17	2.04	1.9	1.77	1.63	1.49	1.36	1.22	1.09	0.95	0.82	0.68	0.54	0.41	0.27	0.14	0
	HMR_4141_back	malate[m] + NAD+[m] => H+[m] + NADH[m] + OAA[m] + 0.00070922 Mass Constraint[s]	Tricarboxylic acid cycle	0	0.06	0.11	0.17	0.22	0.28	0.33	0.39	0	0	0	0	0	0	0	0	0	0	0	0	0	0	0	0	0	0	0	0	0	0
	HMR_4145_back	acetyl-CoA[m] + H2O[m] + OAA[m] => citrate[m] + CoA[m] + 0.00017182 Mass Constraint[s]	Tricarboxylic acid cycle	0	0.06	0.11	0.17	0.22	0.28	0.33	0.39	0.47	0.46	0.64	0.61	0.58	0.54	0.51	0.47	0.44	0.41	0.37	0.34	0.31	0.27	0.24	0.2	0.17	0.14	0.1	0.07	0.03	0
	HMR_4652_back	succinate[m] + ubiquinone[m] => fumarate[m] + ubiquinol[m] + 0.00042735 Mass Constraint[s]	Tricarboxylic acid cycle	0	0.06	0.11	0.17	0.22	0.28	0.33	0.39	0.47	0.46	0.64	0.61	0.58	0.54	0.51	0.47	0.44	0.41	0.37	0.34	0.31	0.27	0.24	0.2	0.17	0.14	0.1	0.07	0.03	0
	HMR_0217_back	ATP[c] + CoA[c] + palmitate[c] => AMP[c] + palmitoyl-CoA[c] + PPi[c] + 0.0011614 Mass Constraint[s]	Fatty acid activation (cytosolic)	0	0.01	0.01	0.02	0.03	0.03	0.04	0.05	0.05	0	0	0	0	0	0	0	0	0	0	0	0	0	0	0	0	0	0	0	0	0
	HMR_2626_back	L-carnitine[c] + palmitoyl-CoA[c] => CoA[c] + L-palmitoylcarnitine[c] + 0.00070175 Mass Constraint[s]	Carnitine shuttle (cytosolic)	0	0.01	0.01	0.02	0.03	0.03	0.04	0.05	0.05	0	0	0	0	0	0	0	0	0	0	0	0	0	0	0	0	0	0	0	0	0
	HMR_0483_back	sn-glycerol-3-phosphate[c] + ubiquinone[m] => DHAP[c] + ubiquinol[m] + 0.00013333 Mass Constraint[s]	Glycerophospholipid metabolism	0	0	0	0	0	0	0	0	0.52	1.01	3.22	3.06	2.88	2.71	2.55	2.37	2.21	2.04	1.86	1.7	1.53	1.36	1.19	1.02	0.85	0.68	0.51	0.34	0.17	0

## Sheet: fiber1
				ATP synthesis [mmol/gdw/h]
	rxn	eqn	sub	0	0.67	1.37	2.04	2.74	3.41	4.11	4.78	5.47	6.15	6.82	7.52	8.19	8.89	9.56	10.26	10.93	11.62	12.3	12.99	13.67	14.34	15.04	15.71	16.4	17.08	17.77	18.45	19.14	19.82
	HMR_4137	CoA[m] + NAD+[m] + pyruvate[m] => acetyl-CoA[m] + CO2[m] + H+[m] + NADH[m]	Tricarboxylic acid cycle	0	0	0	0.04	0.08	0.14	0.2	0.27	0.42	0.42	0.42	0.42	0.42	0.42	0.42	0.42	0.42	0.42	0.42	0.42	0.42	0.42	0.42	0.42	0.42	0.42	0.42	0.42	0.42	0.42
	HMR_4388	H+[c] + NADH[c] + pyruvate[c] <=> L-lactate[c] + NAD+[c]	Glycolysis / Gluconeogenesis	0	0	0	0	0	0	0	0	0.01	0.46	0.91	1.37	1.82	2.29	2.73	3.2	3.65	4.11	4.56	5.02	5.47	5.92	6.38	6.83	7.3	7.75	8.21	8.66	9.12	9.57
	HMR_4379	ATP[c] + fructose-6-phosphate[c] => ADP[c] + fructose-1,6-bisphosphate[c]	Glycolysis / Gluconeogenesis	0	0	0	0.02	0.04	0.07	0.1	0.13	0.21	0.44	0.66	0.89	1.12	1.35	1.58	1.81	2.03	2.26	2.49	2.72	2.94	3.17	3.4	3.63	3.86	4.08	4.31	4.54	4.77	4.99
	HMR_4358	ADP[c] + PEP[c] => ATP[c] + pyruvate[c]	Glycolysis / Gluconeogenesis	0	0	0	0.04	0.08	0.14	0.2	0.27	0.43	0.88	1.33	1.79	2.24	2.7	3.15	3.61	4.06	4.53	4.98	5.44	5.89	6.34	6.8	7.25	7.71	8.16	8.63	9.08	9.54	9.99
	HMR_4363	2-phospho-D-glycerate[c] <=> H2O[c] + PEP[c]	Glycolysis / Gluconeogenesis	0	0	0	0.04	0.08	0.14	0.2	0.27	0.43	0.88	1.33	1.79	2.24	2.7	3.15	3.61	4.06	4.53	4.98	5.44	5.89	6.34	6.8	7.25	7.71	8.16	8.63	9.08	9.54	9.99
	HMR_4365	2-phospho-D-glycerate[c] <=> 3-phospho-D-glycerate[c]	Glycolysis / Gluconeogenesis	0	0	0	-0.04	-0.08	-0.14	-0.2	-0.27	-0.43	-0.88	-1.33	-1.79	-2.24	-2.7	-3.15	-3.61	-4.06	-4.53	-4.98	-5.44	-5.89	-6.34	-6.8	-7.25	-7.71	-8.16	-8.63	-9.08	-9.54	-9.99
	HMR_4368	1,3-bisphospho-D-glycerate[c] + ADP[c] <=> 3-phospho-D-glycerate[c] + ATP[c]	Glycolysis / Gluconeogenesis	0	0	0	0.04	0.08	0.14	0.2	0.27	0.43	0.88	1.33	1.79	2.24	2.7	3.15	3.61	4.06	4.53	4.98	5.44	5.89	6.34	6.8	7.25	7.71	8.16	8.63	9.08	9.54	9.99
	HMR_4373	1,3-bisphospho-D-glycerate[c] + H+[c] + NADH[c] <=> GAP[c] + NAD+[c] + Pi[c]	Glycolysis / Gluconeogenesis	0	0	0	-0.04	-0.08	-0.14	-0.2	-0.27	-0.43	-0.88	-1.33	-1.79	-2.24	-2.7	-3.15	-3.61	-4.06	-4.53	-4.98	-5.44	-5.89	-6.34	-6.8	-7.25	-7.71	-8.16	-8.63	-9.08	-9.54	-9.99
	HMR_4375	DHAP[c] + GAP[c] <=> fructose-1,6-bisphosphate[c]	Glycolysis / Gluconeogenesis	0	0	0	-0.02	-0.04	-0.07	-0.1	-0.13	-0.21	-0.44	-0.66	-0.89	-1.12	-1.35	-1.58	-1.81	-2.03	-2.26	-2.49	-2.72	-2.94	-3.17	-3.4	-3.63	-3.86	-4.08	-4.31	-4.54	-4.77	-4.99
	HMR_4381	fructose-6-phosphate[c] <=> glucose-6-phosphate[c]	Glycolysis / Gluconeogenesis	0	0	0	-0.02	-0.04	-0.07	-0.1	-0.13	-0.21	-0.44	-0.66	-0.89	-1.12	-1.35	-1.58	-1.81	-2.03	-2.26	-2.49	-2.72	-2.94	-3.17	-3.4	-3.63	-3.86	-4.08	-4.31	-4.54	-4.77	-4.99
	HMR_4391	DHAP[c] <=> GAP[c]	Glycolysis / Gluconeogenesis	0	0	0	0.02	0.04	0.07	0.1	0.13	0.21	0.44	0.66	0.89	1.12	1.35	1.58	1.81	2.03	2.26	2.49	2.72	2.94	3.17	3.4	3.63	3.86	4.08	4.31	4.54	4.77	4.99
	HMR_4396	glucose-1-phosphate[c] <=> glucose-6-phosphate[c]	Glycolysis / Gluconeogenesis	0	0	0	0.02	0.04	0.07	0.1	0.13	0.21	0.44	0.66	0.89	1.12	1.35	1.58	1.81	2.03	2.26	2.49	2.72	2.94	3.17	3.4	3.63	3.86	4.08	4.31	4.54	4.77	4.99
	HMR_3163	butyryl-CoA[m] + FAD[m] => crotonyl-CoA[m] + FADH2[m]	Butanoate metabolism	0	0.01	0.03	0.03	0.03	0.03	0.03	0.03	0	0	0	0	0	0	0	0	0	0	0	0	0	0	0	0	0	0	0	0	0	0
	HMR_4002	2 ADP[c] <=> AMP[c] + ATP[c]	Purine metabolism	0	-0.01	-0.03	-0.03	-0.03	-0.03	-0.03	-0.03	0	0	0	0	0	0	0	0	0	0	0	0	0	0	0	0	0	0	0	0	0	0
	HMR_3827	AKG[m] + aspartate[m] <=> glutamate[m] + OAA[m]	Alanine, aspartate and glutamate metabolism	0	0	0	-0.04	-0.08	0	0	0	0	0	0	0	0	0	0	0	0	0	0	0	0	0	0	0	0	0	0	0	0	0
	HMR_3829	AKG[c] + aspartate[c] <=> glutamate[c] + OAA[c]	Alanine, aspartate and glutamate metabolism	0	0	0	0.04	0.08	0	0	0	0	0	0	0	0	0	0	0	0	0	0	0	0	0	0	0	0	0	0	0	0	0
	HMR_3164	crotonyl-CoA[m] + H2O[m] => (S)-3-hydroxybutyryl-CoA[m]	Tryptophan metabolism	0	0.01	0.03	0.03	0.03	0.03	0.03	0.03	0	0	0	0	0	0	0	0	0	0	0	0	0	0	0	0	0	0	0	0	0	0
	HMR_3166	(S)-3-hydroxybutyryl-CoA[m] + NAD+[m] => acetoacetyl-CoA[m] + H+[m] + NADH[m]	Tryptophan metabolism	0	0.01	0.03	0.03	0.03	0.03	0.03	0.03	0	0	0	0	0	0	0	0	0	0	0	0	0	0	0	0	0	0	0	0	0	0
	HMR_3885	acetoacetyl-CoA[m] + CoA[m] <=> 2 acetyl-CoA[m]	Tryptophan metabolism	0	0.01	0.03	0.03	0.03	0.03	0.03	0.03	0	0	0	0	0	0	0	0	0	0	0	0	0	0	0	0	0	0	0	0	0	0
	HMR_3957	isocitrate[m] + NAD+[m] => AKG[m] + CO2[m] + H+[m] + NADH[m]	Tricarboxylic acid cycle	0	0.06	0.11	0.16	0.2	0.26	0.32	0.38	0.42	0.42	0.42	0.42	0.42	0.42	0.42	0.42	0.42	0.42	0.42	0.42	0.42	0.42	0.42	0.42	0.42	0.42	0.42	0.42	0.42	0.42
	HMR_4139	H+[c] + NADH[c] + OAA[c] <=> malate[c] + NAD+[c]	Tricarboxylic acid cycle	0	0	0	0.04	0.08	-0.12	-0.37	-0.62	-0.79	-0.79	-0.79	-0.79	-0.79	-0.79	-0.79	-0.79	-0.79	-0.79	-0.79	-0.79	-0.79	-0.79	-0.79	-0.79	-0.79	-0.79	-0.79	-0.79	-0.79	-0.79
	HMR_4141	H+[m] + NADH[m] + OAA[m] <=> malate[m] + NAD+[m]	Tricarboxylic acid cycle	0	-0.06	-0.11	-0.2	-0.28	-0.13	0.05	0.24	0.37	0.37	0.37	0.37	0.37	0.37	0.37	0.37	0.37	0.37	0.37	0.37	0.37	0.37	0.37	0.37	0.37	0.37	0.37	0.37	0.37	0.37
	HMR_4145	citrate[m] + CoA[m] <=> acetyl-CoA[m] + H2O[m] + OAA[m]	Tricarboxylic acid cycle	0	-0.06	-0.11	-0.16	-0.2	-0.26	-0.32	-0.38	-0.42	-0.42	-0.42	-0.42	-0.42	-0.42	-0.42	-0.42	-0.42	-0.42	-0.42	-0.42	-0.42	-0.42	-0.42	-0.42	-0.42	-0.42	-0.42	-0.42	-0.42	-0.42
	HMR_4152	ADP[m] + Pi[m] + succinyl-CoA[m] <=> ATP[m] + CoA[m] + succinate[m]	Tricarboxylic acid cycle	0	0.06	0.11	0.16	0.2	0.26	0.32	0.38	0.42	0.42	0.42	0.42	0.42	0.42	0.42	0.42	0.42	0.42	0.42	0.42	0.42	0.42	0.42	0.42	0.42	0.42	0.42	0.42	0.42	0.42
	HMR_4410	fumarate[m] + H2O[m] <=> malate[m]	Tricarboxylic acid cycle	0	0.06	0.11	0.16	0.2	0.26	0.32	0.38	0.42	0.42	0.42	0.42	0.42	0.42	0.42	0.42	0.42	0.42	0.42	0.42	0.42	0.42	0.42	0.42	0.42	0.42	0.42	0.42	0.42	0.42
	HMR_4456	citrate[m] <=> isocitrate[m]	Tricarboxylic acid cycle	0	0.06	0.11	0.16	0.2	0.26	0.32	0.38	0.42	0.42	0.42	0.42	0.42	0.42	0.42	0.42	0.42	0.42	0.42	0.42	0.42	0.42	0.42	0.42	0.42	0.42	0.42	0.42	0.42	0.42
	HMR_4652	fumarate[m] + ubiquinol[m] <=> succinate[m] + ubiquinone[m]	Tricarboxylic acid cycle	0	-0.06	-0.11	-0.16	-0.2	-0.26	-0.32	-0.38	-0.42	-0.42	-0.42	-0.42	-0.42	-0.42	-0.42	-0.42	-0.42	-0.42	-0.42	-0.42	-0.42	-0.42	-0.42	-0.42	-0.42	-0.42	-0.42	-0.42	-0.42	-0.42
	HMR_5297	AKG[m] + CoA[m] + NAD+[m] => CO2[m] + H+[m] + NADH[m] + succinyl-CoA[m]	Tricarboxylic acid cycle	0	0.06	0.11	0.16	0.2	0.26	0.32	0.38	0.42	0.42	0.42	0.42	0.42	0.42	0.42	0.42	0.42	0.42	0.42	0.42	0.42	0.42	0.42	0.42	0.42	0.42	0.42	0.42	0.42	0.42
	HMR_3977	H2O[c] + PPi[c] => 2 Pi[c]	Oxidative phosphorylation	0	0.01	0.03	0.03	0.03	0.03	0.03	0.03	0	0	0	0	0	0	0	0	0	0	0	0	0	0	0	0	0	0	0	0	0	0
	HMR_6911	FADH2[m] + ubiquinone[m] <=> FAD[m] + ubiquinol[m]	Oxidative phosphorylation	0	0.04	0.08	0.09	0.09	0.09	0.09	0.09	0	0	0	0	0	0	0	0	0	0	0	0	0	0	0	0	0	0	0	0	0	0
	HMR_6914	4 ferrocytochrome C[m] + 8 H+[m] + O2[m] => 4 ferricytochrome C[m] + 4 H+[c] + 2 H2O[m]	Oxidative phosphorylation	0	0.15	0.31	0.44	0.57	0.74	0.93	1.11	1.25	1.25	1.25	1.25	1.25	1.25	1.25	1.25	1.25	1.25	1.25	1.25	1.25	1.25	1.25	1.25	1.25	1.25	1.25	1.25	1.25	1.25
	HMR_6916	ADP[m] + 3 H+[c] + Pi[m] => ATP[m] + 3 H+[m] + H2O[m]	Oxidative phosphorylation	0	0.65	1.31	1.88	2.47	3	3.54	4.06	4.42	4.42	4.42	4.42	4.42	4.42	4.42	4.42	4.42	4.42	4.42	4.42	4.42	4.42	4.42	4.42	4.42	4.42	4.42	4.42	4.42	4.42
	HMR_6918	2 ferricytochrome C[m] + 2 H+[m] + ubiquinol[m] => 2 ferrocytochrome C[m] + 4 H+[c] + ubiquinone[m]	Oxidative phosphorylation	0	0.3	0.61	0.87	1.14	1.48	1.86	2.23	2.5	2.5	2.5	2.5	2.5	2.5	2.5	2.5	2.5	2.5	2.5	2.5	2.5	2.5	2.5	2.5	2.5	2.5	2.5	2.5	2.5	2.5
	HMR_6921	5 H+[m] + NADH[m] + ubiquinone[m] => 4 H+[c] + NAD+[m] + ubiquinol[m]	Oxidative phosphorylation	0	0.21	0.42	0.63	0.85	0.88	0.88	0.88	0.88	0.88	0.88	0.88	0.88	0.88	0.88	0.88	0.88	0.88	0.88	0.88	0.88	0.88	0.88	0.88	0.88	0.88	0.88	0.88	0.88	0.88
	HMR_0174	AMP[c] + octanoyl-CoA[c] + PPi[c] <=> ATP[c] + CoA[c] + octanoic acid[c]	Fatty acid activation (cytosolic)	0	-0.01	-0.03	-0.03	-0.03	-0.03	-0.03	-0.03	0	0	0	0	0	0	0	0	0	0	0	0	0	0	0	0	0	0	0	0	0	0
	HMR_3032	CoA[c] + L-octanoylcarnitine[c] <=> L-carnitine[c] + octanoyl-CoA[c]	Carnitine shuttle (cytosolic)	0	-0.01	-0.03	-0.03	-0.03	-0.03	-0.03	-0.03	0	0	0	0	0	0	0	0	0	0	0	0	0	0	0	0	0	0	0	0	0	0
	HMR_0162	L-carnitine[m] + L-octanoylcarnitine[c] <=> L-carnitine[c] + L-octanoylcarnitine[m]	Carnitine shuttle (mitochondrial)	0	0.01	0.03	0.03	0.03	0.03	0.03	0.03	0	0	0	0	0	0	0	0	0	0	0	0	0	0	0	0	0	0	0	0	0	0
	HMR_0163	CoA[m] + L-octanoylcarnitine[m] <=> L-carnitine[m] + octanoyl-CoA[m]	Carnitine shuttle (mitochondrial)	0	0.01	0.03	0.03	0.03	0.03	0.03	0.03	0	0	0	0	0	0	0	0	0	0	0	0	0	0	0	0	0	0	0	0	0	0
	HMR_3149	FAD[m] + octanoyl-CoA[m] => (2E)-octenoyl-CoA[m] + FADH2[m]	Beta oxidation of even-chain fatty acids (mitochondrial)	0	0.01	0.03	0.03	0.03	0.03	0.03	0.03	0	0	0	0	0	0	0	0	0	0	0	0	0	0	0	0	0	0	0	0	0	0
	HMR_3150	(2E)-octenoyl-CoA[m] + H2O[m] => (S)-hydroxyoctanoyl-CoA[m]	Beta oxidation of even-chain fatty acids (mitochondrial)	0	0.01	0.03	0.03	0.03	0.03	0.03	0.03	0	0	0	0	0	0	0	0	0	0	0	0	0	0	0	0	0	0	0	0	0	0
	HMR_3151	(S)-hydroxyoctanoyl-CoA[m] + NAD+[m] => 3-oxooctanoyl-CoA[m] + H+[m] + NADH[m]	Beta oxidation of even-chain fatty acids (mitochondrial)	0	0.01	0.03	0.03	0.03	0.03	0.03	0.03	0	0	0	0	0	0	0	0	0	0	0	0	0	0	0	0	0	0	0	0	0	0
	HMR_3153	3-oxooctanoyl-CoA[m] + CoA[m] => acetyl-CoA[m] + hexanoyl-CoA[m]	Beta oxidation of even-chain fatty acids (mitochondrial)	0	0.01	0.03	0.03	0.03	0.03	0.03	0.03	0	0	0	0	0	0	0	0	0	0	0	0	0	0	0	0	0	0	0	0	0	0
	HMR_3156	FAD[m] + hexanoyl-CoA[m] => (2E)-hexenoyl-CoA[m] + FADH2[m]	Beta oxidation of even-chain fatty acids (mitochondrial)	0	0.01	0.03	0.03	0.03	0.03	0.03	0.03	0	0	0	0	0	0	0	0	0	0	0	0	0	0	0	0	0	0	0	0	0	0
	HMR_3157	(2E)-hexenoyl-CoA[m] + H2O[m] => (S)-hydroxyhexanoyl-CoA[m]	Beta oxidation of even-chain fatty acids (mitochondrial)	0	0.01	0.03	0.03	0.03	0.03	0.03	0.03	0	0	0	0	0	0	0	0	0	0	0	0	0	0	0	0	0	0	0	0	0	0
	HMR_3158	(S)-hydroxyhexanoyl-CoA[m] + NAD+[m] => 3-oxohexanoyl-CoA[m] + H+[m] + NADH[m]	Beta oxidation of even-chain fatty acids (mitochondrial)	0	0.01	0.03	0.03	0.03	0.03	0.03	0.03	0	0	0	0	0	0	0	0	0	0	0	0	0	0	0	0	0	0	0	0	0	0
	HMR_3160	3-oxohexanoyl-CoA[m] + CoA[m] => acetyl-CoA[m] + butyryl-CoA[m]	Beta oxidation of even-chain fatty acids (mitochondrial)	0	0.01	0.03	0.03	0.03	0.03	0.03	0.03	0	0	0	0	0	0	0	0	0	0	0	0	0	0	0	0	0	0	0	0	0	0
	HMR_0479	DHAP[c] + H+[c] + NADH[c] => NAD+[c] + sn-glycerol-3-phosphate[c]	Glycerophospholipid metabolism	0	0	0	0	0	0.26	0.58	0.89	1.21	1.21	1.21	1.21	1.21	1.21	1.21	1.21	1.21	1.21	1.21	1.21	1.21	1.21	1.21	1.21	1.21	1.21	1.21	1.21	1.21	1.21
	HMR_0483	DHAP[c] + ubiquinol[m] => sn-glycerol-3-phosphate[c] + ubiquinone[m]	Glycerophospholipid metabolism	0	0	0	0	0	-0.26	-0.58	-0.89	-1.21	-1.21	-1.21	-1.21	-1.21	-1.21	-1.21	-1.21	-1.21	-1.21	-1.21	-1.21	-1.21	-1.21	-1.21	-1.21	-1.21	-1.21	-1.21	-1.21	-1.21	-1.21
	HMR_0173	octanoic acid[s] <=> octanoic acid[c]	Transport, extracellular	0	0.01	0.03	0.03	0.03	0.03	0.03	0.03	0	0	0	0	0	0	0	0	0	0	0	0	0	0	0	0	0	0	0	0	0	0
	HMR_4885	H2O[c] <=> H2O[s]	Transport, extracellular	0	0.11	0.22	0.33	0.44	0.58	0.74	0.9	1.04	0.81	0.59	0.36	0.13	-0.1	-0.33	-0.56	-0.78	-1.01	-1.24	-1.47	-1.69	-1.92	-2.15	-2.38	-2.61	-2.83	-3.06	-3.29	-3.52	-3.74
	HMR_4896	O2[c] <=> O2[s]	Transport, extracellular	0	-0.15	-0.31	-0.44	-0.57	-0.74	-0.93	-1.11	-1.25	-1.25	-1.25	-1.25	-1.25	-1.25	-1.25	-1.25	-1.25	-1.25	-1.25	-1.25	-1.25	-1.25	-1.25	-1.25	-1.25	-1.25	-1.25	-1.25	-1.25	-1.25
	HMR_4919	CO2[c] <=> CO2[s]	Transport, extracellular	0	0.11	0.22	0.35	0.48	0.66	0.84	1.03	1.25	1.25	1.25	1.25	1.25	1.25	1.25	1.25	1.25	1.25	1.25	1.25	1.25	1.25	1.25	1.25	1.25	1.25	1.25	1.25	1.25	1.25
	HMR_9728	glycogen[c] <=> glycogen[s]	Transport, extracellular	0	0	0	-0.02	-0.04	-0.07	-0.1	-0.13	-0.21	-0.44	-0.66	-0.89	-1.12	-1.35	-1.58	-1.81	-2.03	-2.26	-2.49	-2.72	-2.94	-3.17	-3.4	-3.63	-3.86	-4.08	-4.31	-4.54	-4.77	-4.99
	HMR_3825	aspartate[m] + glutamate[c] + H+[c] => aspartate[c] + glutamate[m] + H+[m]	Transport, mitochondrial	0	0	0	0.04	0.08	0	0	0	0	0	0	0	0	0	0	0	0	0	0	0	0	0	0	0	0	0	0	0	0	0
	HMR_3949	malate[m] + OAA[c] => malate[c] + OAA[m]	Transport, mitochondrial	0	0	0	0	0	0.12	0.37	0.62	0.79	0.79	0.79	0.79	0.79	0.79	0.79	0.79	0.79	0.79	0.79	0.79	0.79	0.79	0.79	0.79	0.79	0.79	0.79	0.79	0.79	0.79
	HMR_4852	AKG[c] + malate[m] <=> AKG[m] + malate[c]	Transport, mitochondrial	0	0	0	-0.04	-0.08	0	0	0	0	0	0	0	0	0	0	0	0	0	0	0	0	0	0	0	0	0	0	0	0	0
	HMR_4888	H2O[c] <=> H2O[m]	Transport, mitochondrial	0	-0.8	-1.62	-2.36	-3.12	-3.88	-4.67	-5.44	-6.08	-6.08	-6.08	-6.08	-6.08	-6.08	-6.08	-6.08	-6.08	-6.08	-6.08	-6.08	-6.08	-6.08	-6.08	-6.08	-6.08	-6.08	-6.08	-6.08	-6.08	-6.08
	HMR_4898	O2[c] <=> O2[m]	Transport, mitochondrial	0	0.15	0.31	0.44	0.57	0.74	0.93	1.11	1.25	1.25	1.25	1.25	1.25	1.25	1.25	1.25	1.25	1.25	1.25	1.25	1.25	1.25	1.25	1.25	1.25	1.25	1.25	1.25	1.25	1.25
	HMR_4922	CO2[c] <=> CO2[m]	Transport, mitochondrial	0	-0.11	-0.22	-0.35	-0.48	-0.66	-0.84	-1.03	-1.25	-1.25	-1.25	-1.25	-1.25	-1.25	-1.25	-1.25	-1.25	-1.25	-1.25	-1.25	-1.25	-1.25	-1.25	-1.25	-1.25	-1.25	-1.25	-1.25	-1.25	-1.25
	HMR_4926	H+[c] + pyruvate[c] => H+[m] + pyruvate[m]	Transport, mitochondrial	0	0	0	0.04	0.08	0.14	0.2	0.27	0.42	0.42	0.42	0.42	0.42	0.42	0.42	0.42	0.42	0.42	0.42	0.42	0.42	0.42	0.42	0.42	0.42	0.42	0.42	0.42	0.42	0.42
	HMR_5043	H+[c] + Pi[c] <=> H+[m] + Pi[m]	Transport, mitochondrial	0	0.7	1.42	2.04	2.67	3.26	3.86	4.44	4.83	4.83	4.83	4.83	4.83	4.83	4.83	4.83	4.83	4.83	4.83	4.83	4.83	4.83	4.83	4.83	4.83	4.83	4.83	4.83	4.83	4.83
	HMR_6328	ADP[c] + ATP[m] <=> ADP[m] + ATP[c]	Transport, mitochondrial	0	0.7	1.42	2.04	2.67	3.26	3.86	4.44	4.83	4.83	4.83	4.83	4.83	4.83	4.83	4.83	4.83	4.83	4.83	4.83	4.83	4.83	4.83	4.83	4.83	4.83	4.83	4.83	4.83	4.83
	HMR_9813	octanoic acid[s] <=>	Exchange reactions	0	-0.01	-0.03	-0.03	-0.03	-0.03	-0.03	-0.03	0	0	0	0	0	0	0	0	0	0	0	0	0	0	0	0	0	0	0	0	0	0
	HMR_9047	H2O[s] <=>	Exchange reactions	0	0.11	0.22	0.33	0.44	0.58	0.74	0.9	1.04	0.81	0.59	0.36	0.13	-0.1	-0.33	-0.56	-0.78	-1.01	-1.24	-1.47	-1.69	-1.92	-2.15	-2.38	-2.61	-2.83	-3.06	-3.29	-3.52	-3.74
	HMR_9048	O2[s] =>	Exchange reactions	0	-0.15	-0.31	-0.44	-0.57	-0.74	-0.93	-1.11	-1.25	-1.25	-1.25	-1.25	-1.25	-1.25	-1.25	-1.25	-1.25	-1.25	-1.25	-1.25	-1.25	-1.25	-1.25	-1.25	-1.25	-1.25	-1.25	-1.25	-1.25	-1.25
	HMR_9058	CO2[s] =>	Exchange reactions	0	0.11	0.22	0.35	0.48	0.66	0.84	1.03	1.25	1.25	1.25	1.25	1.25	1.25	1.25	1.25	1.25	1.25	1.25	1.25	1.25	1.25	1.25	1.25	1.25	1.25	1.25	1.25	1.25	1.25
	HMR_9135	L-lactate[s] <=>	Exchange reactions	0	0	0	0	0	0	0	0	0.01	0.46	0.91	1.37	1.82	2.29	2.73	3.2	3.65	4.11	4.56	5.02	5.47	5.92	6.38	6.83	7.3	7.75	8.21	8.66	9.12	9.57
	HMR_9729	glycogen[s] <=>	Exchange reactions	0	0	0	-0.02	-0.04	-0.07	-0.1	-0.13	-0.21	-0.44	-0.66	-0.89	-1.12	-1.35	-1.58	-1.81	-2.03	-2.26	-2.49	-2.72	-2.94	-3.17	-3.4	-3.63	-3.86	-4.08	-4.31	-4.54	-4.77	-4.99
	human_ATPMaintainance	ATP[c] + H2O[c] => ADP[c] + Pi[c]	Artificial reactions	0	0.67	1.37	2.04	2.74	3.41	4.11	4.78	5.47	6.15	6.82	7.52	8.19	8.89	9.56	10.26	10.93	11.62	12.3	12.99	13.67	14.34	15.04	15.71	16.4	17.08	17.77	18.45	19.14	19.82
	FreeLactateTransport	L-lactate[s] <=> L-lactate[c]	Transport, extracellular	0	0	0	0	0	0	0	0	-0.01	-0.46	-0.91	-1.37	-1.82	-2.29	-2.73	-3.2	-3.65	-4.11	-4.56	-5.02	-5.47	-5.92	-6.38	-6.83	-7.3	-7.75	-8.21	-8.66	-9.12	-9.57
	GlycogenPhosphorylase	Pi[c] + glycogen[c] => glucose-1-phosphate[c]	Starch and sucrose metabolism	0	0	0	0.02	0.04	0.07	0.1	0.13	0.21	0.44	0.66	0.89	1.12	1.35	1.58	1.81	2.03	2.26	2.49	2.72	2.94	3.17	3.4	3.63	3.86	4.08	4.31	4.54	4.77	4.99

## Sheet: incremental
					ATP synthesis [mol/h]
		rxn	eqn	sub	0	1.8	3.61	5.41	7.21	9.02	10.82	12.62	14.43	16.23	18.03	19.84	21.64	23.44	25.25	27.05	28.85	30.66	32.46	34.26	36.07	37.87	39.67	41.48	43.28	45.08	46.89	48.69	50.49	52.3
		HMR_4137_m1	CoA[mm1] + NAD+[mm1] + pyruvate[mm1] => acetyl-CoA[mm1] + CO2[mm1] + H+[mm1] + NADH[mm1]	Glycolysis / Gluconeogenesis_Muscle1	0	0	0	0.09	0.2	0.32	0.37	0.42	0.47	0.52	0.57	0.62	0.68	0.73	0.78	0.83	0.88	0.93	0.99	1.04	1.09	1.14	1.19	1.24	1.34	1.45	1.77	2.03	2.08	2.45
		HMR_4388_m1	H+[cm1] + NADH[cm1] + pyruvate[cm1] <=> L-lactate[cm1] + NAD+[cm1]	Glycolysis / Gluconeogenesis_Muscle1	0	0	0	0	0	0	0	0	0	0	0	0	0	0	0	0	0	0	0	0	0	0	0	0	-0.45	-1.11	-1.77	-2.03	-2.08	-2.45
		HMR_4379_m1	ATP[cm1] + fructose-6-phosphate[cm1] => ADP[cm1] + fructose-1,6-bisphosphate[cm1]	Glycolysis / Gluconeogenesis_Muscle1	0	0	0	0.04	0.1	0.16	0.18	0.21	0.24	0.26	0.29	0.31	0.34	0.36	0.39	0.42	0.44	0.47	0.49	0.52	0.54	0.57	0.6	0.62	0.44	0.17	0	0	0	0
		HMR_4358_m1	ADP[cm1] + PEP[cm1] => ATP[cm1] + pyruvate[cm1]	Glycolysis / Gluconeogenesis_Muscle1	0	0	0	0.09	0.2	0.32	0.37	0.42	0.47	0.52	0.57	0.62	0.68	0.73	0.78	0.83	0.88	0.93	0.99	1.04	1.09	1.14	1.19	1.24	0.89	0.34	0	0	0	0
		HMR_4363_m1	2-phospho-D-glycerate[cm1] <=> H2O[cm1] + PEP[cm1]	Glycolysis / Gluconeogenesis_Muscle1	0	0	0	0.09	0.2	0.32	0.37	0.42	0.47	0.52	0.57	0.62	0.68	0.73	0.78	0.83	0.88	0.93	0.99	1.04	1.09	1.14	1.19	1.24	0.89	0.34	0	0	0	0
		HMR_4365_m1	2-phospho-D-glycerate[cm1] <=> 3-phospho-D-glycerate[cm1]	Glycolysis / Gluconeogenesis_Muscle1	0	0	0	-0.09	-0.2	-0.32	-0.37	-0.42	-0.47	-0.52	-0.57	-0.62	-0.68	-0.73	-0.78	-0.83	-0.88	-0.93	-0.99	-1.04	-1.09	-1.14	-1.19	-1.24	-0.89	-0.34	0	0	0	0
		HMR_4368_m1	1,3-bisphospho-D-glycerate[cm1] + ADP[cm1] <=> 3-phospho-D-glycerate[cm1] + ATP[cm1]	Glycolysis / Gluconeogenesis_Muscle1	0	0	0	0.09	0.2	0.32	0.37	0.42	0.47	0.52	0.57	0.62	0.68	0.73	0.78	0.83	0.88	0.93	0.99	1.04	1.09	1.14	1.19	1.24	0.89	0.34	0	0	0	0
		HMR_4373_m1	1,3-bisphospho-D-glycerate[cm1] + H+[cm1] + NADH[cm1] <=> GAP[cm1] + NAD+[cm1] + Pi[cm1]	Glycolysis / Gluconeogenesis_Muscle1	0	0	0	-0.09	-0.2	-0.32	-0.37	-0.42	-0.47	-0.52	-0.57	-0.62	-0.68	-0.73	-0.78	-0.83	-0.88	-0.93	-0.99	-1.04	-1.09	-1.14	-1.19	-1.24	-0.89	-0.34	0	0	0	0
		HMR_4375_m1	DHAP[cm1] + GAP[cm1] <=> fructose-1,6-bisphosphate[cm1]	Glycolysis / Gluconeogenesis_Muscle1	0	0	0	-0.04	-0.1	-0.16	-0.18	-0.21	-0.24	-0.26	-0.29	-0.31	-0.34	-0.36	-0.39	-0.42	-0.44	-0.47	-0.49	-0.52	-0.54	-0.57	-0.6	-0.62	-0.44	-0.17	0	0	0	0
		HMR_4381_m1	fructose-6-phosphate[cm1] <=> glucose-6-phosphate[cm1]	Glycolysis / Gluconeogenesis_Muscle1	0	0	0	-0.04	-0.1	-0.16	-0.18	-0.21	-0.24	-0.26	-0.29	-0.31	-0.34	-0.36	-0.39	-0.42	-0.44	-0.47	-0.49	-0.52	-0.54	-0.57	-0.6	-0.62	-0.44	-0.17	0	0	0	0
		HMR_4391_m1	DHAP[cm1] <=> GAP[cm1]	Glycolysis / Gluconeogenesis_Muscle1	0	0	0	0.04	0.1	0.16	0.18	0.21	0.24	0.26	0.29	0.31	0.34	0.36	0.39	0.42	0.44	0.47	0.49	0.52	0.54	0.57	0.6	0.62	0.44	0.17	0	0	0	0
		HMR_4396_m1	glucose-1-phosphate[cm1] <=> glucose-6-phosphate[cm1]	Glycolysis / Gluconeogenesis_Muscle1	0	0	0	0.04	0.1	0.16	0.18	0.21	0.24	0.26	0.29	0.31	0.34	0.36	0.39	0.42	0.44	0.47	0.49	0.52	0.54	0.57	0.6	0.62	0.44	0.17	0	0	0	0
		HMR_3163_m1	butyryl-CoA[mm1] + FAD[mm1] => crotonyl-CoA[mm1] + FADH2[mm1]	Butanoate metabolism_Muscle1	0.02	0.04	0.05	0.06	0.06	0.06	0.06	0.06	0.06	0.06	0.06	0.06	0.06	0.06	0.06	0.06	0.06	0.06	0.06	0.06	0.06	0.06	0.06	0.06	0.06	0.06	0.03	0	0	0
		HMR_4002_m1	2 ADP[cm1] <=> AMP[cm1] + ATP[cm1]	Purine metabolism_Muscle1	-0.02	-0.04	-0.05	-0.06	-0.06	-0.06	-0.06	-0.06	-0.06	-0.06	-0.06	-0.06	-0.06	-0.06	-0.06	-0.06	-0.06	-0.06	-0.06	-0.06	-0.06	-0.06	-0.06	-0.06	-0.06	-0.06	-0.03	0	0	0
		HMR_3827_m1	AKG[mm1] + aspartate[mm1] <=> glutamate[mm1] + OAA[mm1]	Alanine, aspartate and glutamate metabolism_Muscle1	0	0	0	-0.09	-0.2	-0.32	-0.37	-0.42	-0.47	-0.52	-0.57	-0.62	-0.68	-0.73	-0.78	-0.83	-0.88	-0.93	-0.99	-1.04	-1.09	-1.14	-1.19	-1.24	-1.34	-1.45	-1.77	-2.03	-2.08	0
		HMR_3829_m1	AKG[cm1] + aspartate[cm1] <=> glutamate[cm1] + OAA[cm1]	Alanine, aspartate and glutamate metabolism_Muscle1	0	0	0	0.09	0.2	0.32	0.37	0.42	0.47	0.52	0.57	0.62	0.68	0.73	0.78	0.83	0.88	0.93	0.99	1.04	1.09	1.14	1.19	1.24	1.34	1.45	1.77	2.03	2.08	0
		HMR_3164_m1	crotonyl-CoA[mm1] + H2O[mm1] => (S)-3-hydroxybutyryl-CoA[mm1]	Tryptophan metabolism_Muscle1	0.02	0.04	0.05	0.06	0.06	0.06	0.06	0.06	0.06	0.06	0.06	0.06	0.06	0.06	0.06	0.06	0.06	0.06	0.06	0.06	0.06	0.06	0.06	0.06	0.06	0.06	0.03	0	0	0
		HMR_3166_m1	(S)-3-hydroxybutyryl-CoA[mm1] + NAD+[mm1] => acetoacetyl-CoA[mm1] + H+[mm1] + NADH[mm1]	Tryptophan metabolism_Muscle1	0.02	0.04	0.05	0.06	0.06	0.06	0.06	0.06	0.06	0.06	0.06	0.06	0.06	0.06	0.06	0.06	0.06	0.06	0.06	0.06	0.06	0.06	0.06	0.06	0.06	0.06	0.03	0	0	0
		HMR_3885_m1	acetoacetyl-CoA[mm1] + CoA[mm1] <=> 2 acetyl-CoA[mm1]	Tryptophan metabolism_Muscle1	0.02	0.04	0.05	0.06	0.06	0.06	0.06	0.06	0.06	0.06	0.06	0.06	0.06	0.06	0.06	0.06	0.06	0.06	0.06	0.06	0.06	0.06	0.06	0.06	0.06	0.06	0.03	0	0	0
		HMR_0710_m1	isocitrate[cm1] + NADP+[cm1] => AKG[cm1] + CO2[cm1] + H+[cm1] + NADPH[cm1]	Tricarboxylic acid cycle and glyoxylate/dicarboxylate metabolism_Muscle1	0	0	0	0	0	0	0	0	0	0	0	0	0	0	0	0	0	0	0	0	0	0	0	0	0	0	0	0	0	0.16
		HMR_3957_m1	isocitrate[mm1] + NAD+[mm1] => AKG[mm1] + CO2[mm1] + H+[mm1] + NADH[mm1]	Tricarboxylic acid cycle and glyoxylate/dicarboxylate metabolism_Muscle1	0.15	0.29	0.43	0.55	0.67	0.78	0.83	0.88	0.93	0.99	1.04	1.09	1.14	1.19	1.24	1.3	1.35	1.4	1.45	1.5	1.55	1.6	1.66	1.71	1.8	1.92	1.99	2.03	2.08	2.3
		HMR_4139_m1	H+[cm1] + NADH[cm1] + OAA[cm1] <=> malate[cm1] + NAD+[cm1]	Tricarboxylic acid cycle and glyoxylate/dicarboxylate metabolism_Muscle1	0	0	0	0.09	0.2	0.32	0.37	0.42	0.47	0.52	0.57	0.62	0.68	0.73	0.78	0.83	0.88	0.93	0.99	1.04	1.09	1.14	1.19	1.24	1.34	1.45	1.77	2.03	2.08	-2.45
		HMR_4141_m1	H+[mm1] + NADH[mm1] + OAA[mm1] <=> malate[mm1] + NAD+[mm1]	Tricarboxylic acid cycle and glyoxylate/dicarboxylate metabolism_Muscle1	-0.15	-0.29	-0.43	-0.64	-0.87	-1.1	-1.2	-1.3	-1.4	-1.51	-1.61	-1.71	-1.82	-1.92	-2.02	-2.13	-2.23	-2.33	-2.44	-2.54	-2.64	-2.74	-2.85	-2.95	-3.14	-3.37	-3.76	-4.05	-4.16	0
		HMR_4145_m1	citrate[mm1] + CoA[mm1] <=> acetyl-CoA[mm1] + H2O[mm1] + OAA[mm1]	Tricarboxylic acid cycle and glyoxylate/dicarboxylate metabolism_Muscle1	-0.15	-0.29	-0.43	-0.55	-0.67	-0.78	-0.83	-0.88	-0.93	-0.99	-1.04	-1.09	-1.14	-1.19	-1.24	-1.3	-1.35	-1.4	-1.45	-1.5	-1.55	-1.6	-1.66	-1.71	-1.8	-1.92	-1.99	-2.03	-2.08	-2.45
		HMR_4152_m1	ADP[mm1] + Pi[mm1] + succinyl-CoA[mm1] <=> ATP[mm1] + CoA[mm1] + succinate[mm1]	Tricarboxylic acid cycle and glyoxylate/dicarboxylate metabolism_Muscle1	0.15	0.29	0.43	0.55	0.67	0.78	0.83	0.88	0.93	0.99	1.04	1.09	1.14	1.19	1.24	1.3	1.35	1.4	1.45	1.5	1.55	1.6	1.66	1.71	1.8	1.92	1.99	2.03	2.08	2.45
		HMR_4410_m1	fumarate[mm1] + H2O[mm1] <=> malate[mm1]	Tricarboxylic acid cycle and glyoxylate/dicarboxylate metabolism_Muscle1	0.15	0.29	0.43	0.55	0.67	0.78	0.83	0.88	0.93	0.99	1.04	1.09	1.14	1.19	1.24	1.3	1.35	1.4	1.45	1.5	1.55	1.6	1.66	1.71	1.8	1.92	1.99	2.03	2.08	2.45
		HMR_4454_m1	citrate[cm1] <=> isocitrate[cm1]	Tricarboxylic acid cycle and glyoxylate/dicarboxylate metabolism_Muscle1	0	0	0	0	0	0	0	0	0	0	0	0	0	0	0	0	0	0	0	0	0	0	0	0	0	0	0	0	0	0.16
		HMR_4456_m1	citrate[mm1] <=> isocitrate[mm1]	Tricarboxylic acid cycle and glyoxylate/dicarboxylate metabolism_Muscle1	0.15	0.29	0.43	0.55	0.67	0.78	0.83	0.88	0.93	0.99	1.04	1.09	1.14	1.19	1.24	1.3	1.35	1.4	1.45	1.5	1.55	1.6	1.66	1.71	1.8	1.92	1.99	2.03	2.08	2.3
		HMR_4652_m1	fumarate[mm1] + ubiquinol[mm1] <=> succinate[mm1] + ubiquinone[mm1]	Tricarboxylic acid cycle and glyoxylate/dicarboxylate metabolism_Muscle1	-0.15	-0.29	-0.43	-0.55	-0.67	-0.78	-0.83	-0.88	-0.93	-0.99	-1.04	-1.09	-1.14	-1.19	-1.24	-1.3	-1.35	-1.4	-1.45	-1.5	-1.55	-1.6	-1.66	-1.71	-1.8	-1.92	-1.99	-2.03	-2.08	-2.45
		HMR_5297_m1	AKG[mm1] + CoA[mm1] + NAD+[mm1] => CO2[mm1] + H+[mm1] + NADH[mm1] + succinyl-CoA[mm1]	Tricarboxylic acid cycle and glyoxylate/dicarboxylate metabolism_Muscle1	0.15	0.29	0.43	0.55	0.67	0.78	0.83	0.88	0.93	0.99	1.04	1.09	1.14	1.19	1.24	1.3	1.35	1.4	1.45	1.5	1.55	1.6	1.66	1.71	1.8	1.92	1.99	2.03	2.08	2.45
		HMR_3977_m1	H2O[cm1] + PPi[cm1] => 2 Pi[cm1]	Oxidative phosphorylation_Muscle1	0.02	0.04	0.05	0.06	0.06	0.06	0.06	0.06	0.06	0.06	0.06	0.06	0.06	0.06	0.06	0.06	0.06	0.06	0.06	0.06	0.06	0.06	0.06	0.06	0.06	0.06	0.03	0	0	0
		HMR_6911_m1	FADH2[mm1] + ubiquinone[mm1] <=> FAD[mm1] + ubiquinol[mm1]	Oxidative phosphorylation_Muscle1	0.13	0.26	0.38	0.41	0.41	0.41	0.41	0.41	0.41	0.41	0.41	0.41	0.41	0.41	0.41	0.41	0.41	0.41	0.41	0.41	0.41	0.41	0.41	0.41	0.41	0.41	0.19	0	0	0
		HMR_6914_m1	4 ferrocytochrome C[mm1] + 8 H+[mm1] + O2[mm1] => 4 ferricytochrome C[mm1] + 4 H+[cm1] + 2 H2O[mm1]	Oxidative phosphorylation_Muscle1	0.44	0.84	1.24	1.6	1.94	2.28	2.44	2.59	2.75	2.9	3.05	3.21	3.36	3.52	3.67	3.83	3.98	4.14	4.29	4.45	4.6	4.76	4.91	5.06	5.35	5.69	5.94	6.08	6.25	7.36
		HMR_6916_m1	ADP[mm1] + 3 H+[cm1] + Pi[mm1] => ATP[mm1] + 3 H+[mm1] + H2O[mm1]	Oxidative phosphorylation_Muscle1	1.88	3.58	5.28	6.84	8.36	9.87	10.55	11.24	11.92	12.6	13.28	13.97	14.65	15.33	16.01	16.7	17.38	18.06	18.75	19.43	20.11	20.79	21.48	22.16	23.41	24.92	26.12	26.84	27.59	28.03
		HMR_6918_m1	2 ferricytochrome C[mm1] + 2 H+[mm1] + ubiquinol[mm1] => 2 ferrocytochrome C[mm1] + 4 H+[cm1] + ubiquinone[mm1]	Oxidative phosphorylation_Muscle1	0.88	1.68	2.48	3.19	3.88	4.56	4.87	5.18	5.49	5.8	6.11	6.42	6.73	7.04	7.35	7.66	7.96	8.27	8.58	8.89	9.2	9.51	9.82	10.13	10.69	11.38	11.87	12.15	12.49	14.73
		HMR_6921_m1	5 H+[mm1] + NADH[mm1] + ubiquinone[mm1] => 4 H+[cm1] + NAD+[mm1] + ubiquinol[mm1]	Oxidative phosphorylation_Muscle1	0.6	1.13	1.67	2.24	2.81	3.38	3.64	3.89	4.15	4.41	4.67	4.92	5.18	5.44	5.7	5.95	6.21	6.47	6.73	6.98	7.24	7.5	7.76	8.01	8.49	9.06	9.69	10.13	10.41	7.21
		HMR_0217_m1	AMP[cm1] + palmitoyl-CoA[cm1] + PPi[cm1] <=> ATP[cm1] + CoA[cm1] + palmitate[cm1]	Fatty acid activation (cytosolic)_Muscle1	-0.02	-0.04	-0.05	-0.06	-0.06	-0.06	-0.06	-0.06	-0.06	-0.06	-0.06	-0.06	-0.06	-0.06	-0.06	-0.06	-0.06	-0.06	-0.06	-0.06	-0.06	-0.06	-0.06	-0.06	-0.06	-0.06	-0.03	0	0	0
		HMR_2626_m1	CoA[cm1] + L-palmitoylcarnitine[cm1] <=> L-carnitine[cm1] + palmitoyl-CoA[cm1]	Carnitine shuttle (cytosolic)_Muscle1	-0.02	-0.04	-0.05	-0.06	-0.06	-0.06	-0.06	-0.06	-0.06	-0.06	-0.06	-0.06	-0.06	-0.06	-0.06	-0.06	-0.06	-0.06	-0.06	-0.06	-0.06	-0.06	-0.06	-0.06	-0.06	-0.06	-0.03	0	0	0
		HMR_2629_m1	L-carnitine[cm1] + L-palmitoylcarnitine[mm1] <=> L-carnitine[mm1] + L-palmitoylcarnitine[cm1]	Carnitine shuttle (mitochondrial)_Muscle1	-0.02	-0.04	-0.05	-0.06	-0.06	-0.06	-0.06	-0.06	-0.06	-0.06	-0.06	-0.06	-0.06	-0.06	-0.06	-0.06	-0.06	-0.06	-0.06	-0.06	-0.06	-0.06	-0.06	-0.06	-0.06	-0.06	-0.03	0	0	0
		HMR_2630_m1	CoA[mm1] + L-palmitoylcarnitine[mm1] <=> L-carnitine[mm1] + palmitoyl-CoA[mm1]	Carnitine shuttle (mitochondrial)_Muscle1	0.02	0.04	0.05	0.06	0.06	0.06	0.06	0.06	0.06	0.06	0.06	0.06	0.06	0.06	0.06	0.06	0.06	0.06	0.06	0.06	0.06	0.06	0.06	0.06	0.06	0.06	0.03	0	0	0
		HMR_3121_m1	FAD[mm1] + palmitoyl-CoA[mm1] => (2E)-hexadecenoyl-CoA[mm1] + FADH2[mm1]	Beta oxidation of even-chain fatty acids (mitochondrial)_Muscle1	0.02	0.04	0.05	0.06	0.06	0.06	0.06	0.06	0.06	0.06	0.06	0.06	0.06	0.06	0.06	0.06	0.06	0.06	0.06	0.06	0.06	0.06	0.06	0.06	0.06	0.06	0.03	0	0	0
		HMR_3122_m1	(2E)-hexadecenoyl-CoA[mm1] + H2O[mm1] => (S)-3-hydroxyhexadecanoyl-CoA[mm1]	Beta oxidation of even-chain fatty acids (mitochondrial)_Muscle1	0.02	0.04	0.05	0.06	0.06	0.06	0.06	0.06	0.06	0.06	0.06	0.06	0.06	0.06	0.06	0.06	0.06	0.06	0.06	0.06	0.06	0.06	0.06	0.06	0.06	0.06	0.03	0	0	0
		HMR_3123_m1	(S)-3-hydroxyhexadecanoyl-CoA[mm1] + NAD+[mm1] => 3-oxopalmitoyl-CoA[mm1] + H+[mm1] + NADH[mm1]	Beta oxidation of even-chain fatty acids (mitochondrial)_Muscle1	0.02	0.04	0.05	0.06	0.06	0.06	0.06	0.06	0.06	0.06	0.06	0.06	0.06	0.06	0.06	0.06	0.06	0.06	0.06	0.06	0.06	0.06	0.06	0.06	0.06	0.06	0.03	0	0	0
		HMR_3125_m1	3-oxopalmitoyl-CoA[mm1] + CoA[mm1] => acetyl-CoA[mm1] + myristoyl-CoA[mm1]	Beta oxidation of even-chain fatty acids (mitochondrial)_Muscle1	0.02	0.04	0.05	0.06	0.06	0.06	0.06	0.06	0.06	0.06	0.06	0.06	0.06	0.06	0.06	0.06	0.06	0.06	0.06	0.06	0.06	0.06	0.06	0.06	0.06	0.06	0.03	0	0	0
		HMR_3128_m1	FAD[mm1] + myristoyl-CoA[mm1] => (2E)-tetradecenoyl-CoA[mm1] + FADH2[mm1]	Beta oxidation of even-chain fatty acids (mitochondrial)_Muscle1	0.02	0.04	0.05	0.06	0.06	0.06	0.06	0.06	0.06	0.06	0.06	0.06	0.06	0.06	0.06	0.06	0.06	0.06	0.06	0.06	0.06	0.06	0.06	0.06	0.06	0.06	0.03	0	0	0
		HMR_3129_m1	(2E)-tetradecenoyl-CoA[mm1] + H2O[mm1] => (S)-3-hydroxytetradecanoyl-CoA[mm1]	Beta oxidation of even-chain fatty acids (mitochondrial)_Muscle1	0.02	0.04	0.05	0.06	0.06	0.06	0.06	0.06	0.06	0.06	0.06	0.06	0.06	0.06	0.06	0.06	0.06	0.06	0.06	0.06	0.06	0.06	0.06	0.06	0.06	0.06	0.03	0	0	0
		HMR_3130_m1	(S)-3-hydroxytetradecanoyl-CoA[mm1] + NAD+[mm1] => 3-oxotetradecanoyl-CoA[mm1] + H+[mm1] + NADH[mm1]	Beta oxidation of even-chain fatty acids (mitochondrial)_Muscle1	0.02	0.04	0.05	0.06	0.06	0.06	0.06	0.06	0.06	0.06	0.06	0.06	0.06	0.06	0.06	0.06	0.06	0.06	0.06	0.06	0.06	0.06	0.06	0.06	0.06	0.06	0.03	0	0	0
		HMR_3132_m1	3-oxotetradecanoyl-CoA[mm1] + CoA[mm1] => acetyl-CoA[mm1] + lauroyl-CoA[mm1]	Beta oxidation of even-chain fatty acids (mitochondrial)_Muscle1	0.02	0.04	0.05	0.06	0.06	0.06	0.06	0.06	0.06	0.06	0.06	0.06	0.06	0.06	0.06	0.06	0.06	0.06	0.06	0.06	0.06	0.06	0.06	0.06	0.06	0.06	0.03	0	0	0
		HMR_3135_m1	FAD[mm1] + lauroyl-CoA[mm1] => (2E)-dodecenoyl-CoA[mm1] + FADH2[mm1]	Beta oxidation of even-chain fatty acids (mitochondrial)_Muscle1	0.02	0.04	0.05	0.06	0.06	0.06	0.06	0.06	0.06	0.06	0.06	0.06	0.06	0.06	0.06	0.06	0.06	0.06	0.06	0.06	0.06	0.06	0.06	0.06	0.06	0.06	0.03	0	0	0
		HMR_3136_m1	(2E)-dodecenoyl-CoA[mm1] + H2O[mm1] => (S)-3-hydroxydodecanoyl-CoA[mm1]	Beta oxidation of even-chain fatty acids (mitochondrial)_Muscle1	0.02	0.04	0.05	0.06	0.06	0.06	0.06	0.06	0.06	0.06	0.06	0.06	0.06	0.06	0.06	0.06	0.06	0.06	0.06	0.06	0.06	0.06	0.06	0.06	0.06	0.06	0.03	0	0	0
		HMR_3137_m1	(S)-3-hydroxydodecanoyl-CoA[mm1] + NAD+[mm1] => 3-oxododecanoyl-CoA[mm1] + H+[mm1] + NADH[mm1]	Beta oxidation of even-chain fatty acids (mitochondrial)_Muscle1	0.02	0.04	0.05	0.06	0.06	0.06	0.06	0.06	0.06	0.06	0.06	0.06	0.06	0.06	0.06	0.06	0.06	0.06	0.06	0.06	0.06	0.06	0.06	0.06	0.06	0.06	0.03	0	0	0
		HMR_3139_m1	3-oxododecanoyl-CoA[mm1] + CoA[mm1] => acetyl-CoA[mm1] + decanoyl-CoA[mm1]	Beta oxidation of even-chain fatty acids (mitochondrial)_Muscle1	0.02	0.04	0.05	0.06	0.06	0.06	0.06	0.06	0.06	0.06	0.06	0.06	0.06	0.06	0.06	0.06	0.06	0.06	0.06	0.06	0.06	0.06	0.06	0.06	0.06	0.06	0.03	0	0	0
		HMR_3142_m1	decanoyl-CoA[mm1] + FAD[mm1] => (2E)-decenoyl-CoA[mm1] + FADH2[mm1]	Beta oxidation of even-chain fatty acids (mitochondrial)_Muscle1	0.02	0.04	0.05	0.06	0.06	0.06	0.06	0.06	0.06	0.06	0.06	0.06	0.06	0.06	0.06	0.06	0.06	0.06	0.06	0.06	0.06	0.06	0.06	0.06	0.06	0.06	0.03	0	0	0
		HMR_3143_m1	(2E)-decenoyl-CoA[mm1] + H2O[mm1] => (S)-hydroxydecanoyl-CoA[mm1]	Beta oxidation of even-chain fatty acids (mitochondrial)_Muscle1	0.02	0.04	0.05	0.06	0.06	0.06	0.06	0.06	0.06	0.06	0.06	0.06	0.06	0.06	0.06	0.06	0.06	0.06	0.06	0.06	0.06	0.06	0.06	0.06	0.06	0.06	0.03	0	0	0
		HMR_3144_m1	(S)-hydroxydecanoyl-CoA[mm1] + NAD+[mm1] => 3-oxodecanoyl-CoA[mm1] + H+[mm1] + NADH[mm1]	Beta oxidation of even-chain fatty acids (mitochondrial)_Muscle1	0.02	0.04	0.05	0.06	0.06	0.06	0.06	0.06	0.06	0.06	0.06	0.06	0.06	0.06	0.06	0.06	0.06	0.06	0.06	0.06	0.06	0.06	0.06	0.06	0.06	0.06	0.03	0	0	0
		HMR_3146_m1	3-oxodecanoyl-CoA[mm1] + CoA[mm1] => acetyl-CoA[mm1] + octanoyl-CoA[mm1]	Beta oxidation of even-chain fatty acids (mitochondrial)_Muscle1	0.02	0.04	0.05	0.06	0.06	0.06	0.06	0.06	0.06	0.06	0.06	0.06	0.06	0.06	0.06	0.06	0.06	0.06	0.06	0.06	0.06	0.06	0.06	0.06	0.06	0.06	0.03	0	0	0
		HMR_3149_m1	FAD[mm1] + octanoyl-CoA[mm1] => (2E)-octenoyl-CoA[mm1] + FADH2[mm1]	Beta oxidation of even-chain fatty acids (mitochondrial)_Muscle1	0.02	0.04	0.05	0.06	0.06	0.06	0.06	0.06	0.06	0.06	0.06	0.06	0.06	0.06	0.06	0.06	0.06	0.06	0.06	0.06	0.06	0.06	0.06	0.06	0.06	0.06	0.03	0	0	0
		HMR_3150_m1	(2E)-octenoyl-CoA[mm1] + H2O[mm1] => (S)-hydroxyoctanoyl-CoA[mm1]	Beta oxidation of even-chain fatty acids (mitochondrial)_Muscle1	0.02	0.04	0.05	0.06	0.06	0.06	0.06	0.06	0.06	0.06	0.06	0.06	0.06	0.06	0.06	0.06	0.06	0.06	0.06	0.06	0.06	0.06	0.06	0.06	0.06	0.06	0.03	0	0	0
		HMR_3151_m1	(S)-hydroxyoctanoyl-CoA[mm1] + NAD+[mm1] => 3-oxooctanoyl-CoA[mm1] + H+[mm1] + NADH[mm1]	Beta oxidation of even-chain fatty acids (mitochondrial)_Muscle1	0.02	0.04	0.05	0.06	0.06	0.06	0.06	0.06	0.06	0.06	0.06	0.06	0.06	0.06	0.06	0.06	0.06	0.06	0.06	0.06	0.06	0.06	0.06	0.06	0.06	0.06	0.03	0	0	0
		HMR_3153_m1	3-oxooctanoyl-CoA[mm1] + CoA[mm1] => acetyl-CoA[mm1] + hexanoyl-CoA[mm1]	Beta oxidation of even-chain fatty acids (mitochondrial)_Muscle1	0.02	0.04	0.05	0.06	0.06	0.06	0.06	0.06	0.06	0.06	0.06	0.06	0.06	0.06	0.06	0.06	0.06	0.06	0.06	0.06	0.06	0.06	0.06	0.06	0.06	0.06	0.03	0	0	0
		HMR_3156_m1	FAD[mm1] + hexanoyl-CoA[mm1] => (2E)-hexenoyl-CoA[mm1] + FADH2[mm1]	Beta oxidation of even-chain fatty acids (mitochondrial)_Muscle1	0.02	0.04	0.05	0.06	0.06	0.06	0.06	0.06	0.06	0.06	0.06	0.06	0.06	0.06	0.06	0.06	0.06	0.06	0.06	0.06	0.06	0.06	0.06	0.06	0.06	0.06	0.03	0	0	0
		HMR_3157_m1	(2E)-hexenoyl-CoA[mm1] + H2O[mm1] => (S)-hydroxyhexanoyl-CoA[mm1]	Beta oxidation of even-chain fatty acids (mitochondrial)_Muscle1	0.02	0.04	0.05	0.06	0.06	0.06	0.06	0.06	0.06	0.06	0.06	0.06	0.06	0.06	0.06	0.06	0.06	0.06	0.06	0.06	0.06	0.06	0.06	0.06	0.06	0.06	0.03	0	0	0
		HMR_3158_m1	(S)-hydroxyhexanoyl-CoA[mm1] + NAD+[mm1] => 3-oxohexanoyl-CoA[mm1] + H+[mm1] + NADH[mm1]	Beta oxidation of even-chain fatty acids (mitochondrial)_Muscle1	0.02	0.04	0.05	0.06	0.06	0.06	0.06	0.06	0.06	0.06	0.06	0.06	0.06	0.06	0.06	0.06	0.06	0.06	0.06	0.06	0.06	0.06	0.06	0.06	0.06	0.06	0.03	0	0	0
		HMR_3160_m1	3-oxohexanoyl-CoA[mm1] + CoA[mm1] => acetyl-CoA[mm1] + butyryl-CoA[mm1]	Beta oxidation of even-chain fatty acids (mitochondrial)_Muscle1	0.02	0.04	0.05	0.06	0.06	0.06	0.06	0.06	0.06	0.06	0.06	0.06	0.06	0.06	0.06	0.06	0.06	0.06	0.06	0.06	0.06	0.06	0.06	0.06	0.06	0.06	0.03	0	0	0
		HMR_0478_m1	DHAP[cm1] + H+[cm1] + NADPH[cm1] => NADP+[cm1] + sn-glycerol-3-phosphate[cm1]	Glycerophospholipid metabolism_Muscle1	0	0	0	0	0	0	0	0	0	0	0	0	0	0	0	0	0	0	0	0	0	0	0	0	0	0	0	0	0	0.16
		HMR_0479_m1	DHAP[cm1] + H+[cm1] + NADH[cm1] => NAD+[cm1] + sn-glycerol-3-phosphate[cm1]	Glycerophospholipid metabolism_Muscle1	0	0	0	0	0	0	0	0	0	0	0	0	0	0	0	0	0	0	0	0	0	0	0	0	0	0	0	0	0	4.91
		HMR_0483_m1	DHAP[cm1] + ubiquinol[mm1] => sn-glycerol-3-phosphate[cm1] + ubiquinone[mm1]	Glycerophospholipid metabolism_Muscle1	0	0	0	0	0	0	0	0	0	0	0	0	0	0	0	0	0	0	0	0	0	0	0	0	0	0	0	0	0	-5.07
		HMR_0216_m1	palmitate[sm1] => palmitate[cm1]	Transport, extracellular_Muscle1	0.02	0.04	0.05	0.06	0.06	0.06	0.06	0.06	0.06	0.06	0.06	0.06	0.06	0.06	0.06	0.06	0.06	0.06	0.06	0.06	0.06	0.06	0.06	0.06	0.06	0.06	0.03	0	0	0
		HMR_4885_m1	H2O[cm1] <=> H2O[sm1]	Transport, extracellular_Muscle1	0.31	0.59	0.86	1.15	1.43	1.72	1.85	1.98	2.1	2.23	2.36	2.49	2.62	2.75	2.88	3.01	3.13	3.26	3.39	3.52	3.65	3.78	3.91	4.04	4.5	5.11	5.75	6.08	6.25	7.36
		HMR_4896_m1	O2[cm1] <=> O2[sm1]	Transport, extracellular_Muscle1	-0.44	-0.84	-1.24	-1.6	-1.94	-2.28	-2.44	-2.59	-2.75	-2.9	-3.05	-3.21	-3.36	-3.52	-3.67	-3.83	-3.98	-4.14	-4.29	-4.45	-4.6	-4.76	-4.91	-5.06	-5.35	-5.69	-5.94	-6.08	-6.25	-7.36
		HMR_4919_m1	CO2[cm1] <=> CO2[sm1]	Transport, extracellular_Muscle1	0.31	0.59	0.86	1.19	1.53	1.88	2.03	2.18	2.34	2.49	2.65	2.8	2.96	3.11	3.27	3.42	3.58	3.73	3.88	4.04	4.19	4.35	4.5	4.66	4.94	5.28	5.75	6.08	6.25	7.36
		HMR_9728_m1	glycogen[cm1] <=> glycogen[sm1]	Transport, extracellular_Muscle1	0	0	0	-0.04	-0.1	-0.16	-0.18	-0.21	-0.24	-0.26	-0.29	-0.31	-0.34	-0.36	-0.39	-0.42	-0.44	-0.47	-0.49	-0.52	-0.54	-0.57	-0.6	-0.62	-0.44	-0.17	0	0	0	0
		HMR_3825_m1	aspartate[mm1] + glutamate[cm1] + H+[cm1] => aspartate[cm1] + glutamate[mm1] + H+[mm1]	Transport, mitochondrial_Muscle1	0	0	0	0.09	0.2	0.32	0.37	0.42	0.47	0.52	0.57	0.62	0.68	0.73	0.78	0.83	0.88	0.93	0.99	1.04	1.09	1.14	1.19	1.24	1.34	1.45	1.77	2.03	2.08	0
		HMR_3949_m1	malate[mm1] + OAA[cm1] => malate[cm1] + OAA[mm1]	Transport, mitochondrial_Muscle1	0	0	0	0	0	0	0	0	0	0	0	0	0	0	0	0	0	0	0	0	0	0	0	0	0	0	0	0	0	2.45
		HMR_4852_m1	AKG[cm1] + malate[mm1] <=> AKG[mm1] + malate[cm1]	Transport, mitochondrial_Muscle1	0	0	0	-0.09	-0.2	-0.32	-0.37	-0.42	-0.47	-0.52	-0.57	-0.62	-0.68	-0.73	-0.78	-0.83	-0.88	-0.93	-0.99	-1.04	-1.09	-1.14	-1.19	-1.24	-1.34	-1.45	-1.77	-2.03	-2.08	0
		HMR_4888_m1	H2O[cm1] <=> H2O[mm1]	Transport, mitochondrial_Muscle1	-2.33	-4.43	-6.52	-8.53	-10.5	-12.47	-13.36	-14.25	-15.13	-16.02	-16.91	-17.8	-18.69	-19.58	-20.47	-21.36	-22.24	-23.13	-24.02	-24.91	-25.8	-26.69	-27.58	-28.47	-30.09	-32.07	-33.82	-34.94	-35.92	-37.85
		HMR_4898_m1	O2[cm1] <=> O2[mm1]	Transport, mitochondrial_Muscle1	0.44	0.84	1.24	1.6	1.94	2.28	2.44	2.59	2.75	2.9	3.05	3.21	3.36	3.52	3.67	3.83	3.98	4.14	4.29	4.45	4.6	4.76	4.91	5.06	5.35	5.69	5.94	6.08	6.25	7.36
		HMR_4922_m1	CO2[cm1] <=> CO2[mm1]	Transport, mitochondrial_Muscle1	-0.31	-0.59	-0.86	-1.19	-1.53	-1.88	-2.03	-2.18	-2.34	-2.49	-2.65	-2.8	-2.96	-3.11	-3.27	-3.42	-3.58	-3.73	-3.88	-4.04	-4.19	-4.35	-4.5	-4.66	-4.94	-5.28	-5.75	-6.08	-6.25	-7.21
		HMR_4926_m1	H+[cm1] + pyruvate[cm1] => H+[mm1] + pyruvate[mm1]	Transport, mitochondrial_Muscle1	0	0	0	0.09	0.2	0.32	0.37	0.42	0.47	0.52	0.57	0.62	0.68	0.73	0.78	0.83	0.88	0.93	0.99	1.04	1.09	1.14	1.19	1.24	1.34	1.45	1.77	2.03	2.08	2.45
		HMR_4957_m1	citrate[mm1] => citrate[cm1]	Transport, mitochondrial_Muscle1	0	0	0	0	0	0	0	0	0	0	0	0	0	0	0	0	0	0	0	0	0	0	0	0	0	0	0	0	0	0.16
		HMR_5043_m1	H+[cm1] + Pi[cm1] <=> H+[mm1] + Pi[mm1]	Transport, mitochondrial_Muscle1	2.04	3.88	5.71	7.4	9.03	10.65	11.38	12.12	12.85	13.59	14.32	15.06	15.79	16.52	17.26	17.99	18.73	19.46	20.2	20.93	21.66	22.4	23.13	23.87	25.21	26.84	28.1	28.86	29.67	30.64
		HMR_6328_m1	ADP[cm1] + ATP[mm1] <=> ADP[mm1] + ATP[cm1]	Transport, mitochondrial_Muscle1	2.04	3.88	5.71	7.4	9.03	10.65	11.38	12.12	12.85	13.59	14.32	15.06	15.79	16.52	17.26	17.99	18.73	19.46	20.2	20.93	21.66	22.4	23.13	23.87	25.21	26.84	28.1	28.86	29.67	30.48
		HMR_6330_m1	AKG[cm1] + Pi[mm1] <=> AKG[mm1] + Pi[cm1]	Transport, mitochondrial_Muscle1	0	0	0	0	0	0	0	0	0	0	0	0	0	0	0	0	0	0	0	0	0	0	0	0	0	0	0	0	0	0.16
		HMR_9047_m1	H2O[sm1] <=> H2O[sb]	Exchange reactions_Muscle1	0.31	0.59	0.86	1.15	1.43	1.72	1.85	1.98	2.1	2.23	2.36	2.49	2.62	2.75	2.88	3.01	3.13	3.26	3.39	3.52	3.65	3.78	3.91	4.04	4.5	5.11	5.75	6.08	6.25	7.36
		HMR_9048_m1	O2[sm1] => O2[sb]	Exchange reactions_Muscle1	-0.44	-0.84	-1.24	-1.6	-1.94	-2.28	-2.44	-2.59	-2.75	-2.9	-3.05	-3.21	-3.36	-3.52	-3.67	-3.83	-3.98	-4.14	-4.29	-4.45	-4.6	-4.76	-4.91	-5.06	-5.35	-5.69	-5.94	-6.08	-6.25	-7.36
		HMR_9058_m1	CO2[sm1] => CO2[sb]	Exchange reactions_Muscle1	0.31	0.59	0.86	1.19	1.53	1.88	2.03	2.18	2.34	2.49	2.65	2.8	2.96	3.11	3.27	3.42	3.58	3.73	3.88	4.04	4.19	4.35	4.5	4.66	4.94	5.28	5.75	6.08	6.25	7.36
		HMR_9135_m1	L-lactate[sm1] <=> L-lactate[sb]	Exchange reactions_Muscle1	0	0	0	0	0	0	0	0	0	0	0	0	0	0	0	0	0	0	0	0	0	0	0	0	-0.45	-1.11	-1.77	-2.03	-2.08	-2.45
		HMR_9729_m1	glycogen[sm1] <=> glycogen[sb]	Exchange reactions_Muscle1	0	0	0	-0.04	-0.1	-0.16	-0.18	-0.21	-0.24	-0.26	-0.29	-0.31	-0.34	-0.36	-0.39	-0.42	-0.44	-0.47	-0.49	-0.52	-0.54	-0.57	-0.6	-0.62	-0.44	-0.17	0	0	0	0
		human_ATPMaintainance_m1	ATP[cm1] + H2O[cm1] => ADP[cm1] + Pi[cm1]	Artificial reactions_Muscle1	2	2	2	2	2	2	2	2	2	2	2	2	2	2	2	2	2	2	2	2	2	2	2	2	2	2	2	2	2	2
		EXC_BOTH_m02674s_m1	palmitate[sm1] <=> palmitate[sb]	AddedFatExchange_Muscle1	-0.02	-0.04	-0.05	-0.06	-0.06	-0.06	-0.06	-0.06	-0.06	-0.06	-0.06	-0.06	-0.06	-0.06	-0.06	-0.06	-0.06	-0.06	-0.06	-0.06	-0.06	-0.06	-0.06	-0.06	-0.06	-0.06	-0.03	0	0	0
		FreeLactateTransport_m1	L-lactate[sm1] <=> L-lactate[cm1]	Transport, extracellular_Muscle1	0	0	0	0	0	0	0	0	0	0	0	0	0	0	0	0	0	0	0	0	0	0	0	0	0.45	1.11	1.77	2.03	2.08	2.45
		GlycogenPhosphorylase_m1	Pi[cm1] + glycogen[cm1] => glucose-1-phosphate[cm1]	Starch and sucrose metabolism_Muscle1	0	0	0	0.04	0.1	0.16	0.18	0.21	0.24	0.26	0.29	0.31	0.34	0.36	0.39	0.42	0.44	0.47	0.49	0.52	0.54	0.57	0.6	0.62	0.44	0.17	0	0	0	0
		ATPwork_m1	ATP[cm1] + H2O[cm1] => ADP[cm1] + Pi[cm1] + ATPwork[cm1]	Artificial_Muscle1	0	1.8	3.61	5.41	7.21	9.01	9.82	10.63	11.44	12.25	13.07	13.88	14.69	15.5	16.31	17.12	17.93	18.75	19.56	20.37	21.18	21.99	22.8	23.61	24.43	25.24	26.05	26.86	27.67	28.48
		ATPworkOut_m1	ATPwork[cm1] => ATPwork[s]	Artificial_Muscle1	0	1.8	3.61	5.41	7.21	9	9	9	9	9	9	9	9	9	9	9	9	9	9	9	9	9	9	9	9	9	9	9	9	9
		HMR_4137_m2	CoA[mm2] + NAD+[mm2] + pyruvate[mm2] => acetyl-CoA[mm2] + CO2[mm2] + H+[mm2] + NADH[mm2]	Glycolysis / Gluconeogenesis_Muscle2	0	0	0	0	0	0	0	0	0.03	0.1	0.16	0.22	0.28	0.35	0.41	0.47	0.54	0.6	0.66	0.73	0.79	0.85	0.91	1.01	1.15	1.15	1.15	1.15	1.15	1.15
		HMR_4388_m2	H+[cm2] + NADH[cm2] + pyruvate[cm2] <=> L-lactate[cm2] + NAD+[cm2]	Glycolysis / Gluconeogenesis_Muscle2	0	0	0	0	0	0	0	0	0	0	0	0	0	0	0	0	0	0	0	0	0	0	0	0	0.45	1.11	1.77	2.43	3.09	3.75
		HMR_4379_m2	ATP[cm2] + fructose-6-phosphate[cm2] => ADP[cm2] + fructose-1,6-bisphosphate[cm2]	Glycolysis / Gluconeogenesis_Muscle2	0	0	0	0	0	0	0	0	0.02	0.05	0.08	0.11	0.14	0.17	0.21	0.24	0.27	0.3	0.33	0.36	0.39	0.43	0.46	0.5	0.8	1.13	1.46	1.79	2.12	2.45
		HMR_4358_m2	ADP[cm2] + PEP[cm2] => ATP[cm2] + pyruvate[cm2]	Glycolysis / Gluconeogenesis_Muscle2	0	0	0	0	0	0	0	0	0.03	0.1	0.16	0.22	0.28	0.35	0.41	0.47	0.54	0.6	0.66	0.73	0.79	0.85	0.91	1.01	1.6	2.26	2.93	3.59	4.25	4.91
		HMR_4363_m2	2-phospho-D-glycerate[cm2] <=> H2O[cm2] + PEP[cm2]	Glycolysis / Gluconeogenesis_Muscle2	0	0	0	0	0	0	0	0	0.03	0.1	0.16	0.22	0.28	0.35	0.41	0.47	0.54	0.6	0.66	0.73	0.79	0.85	0.91	1.01	1.6	2.26	2.93	3.59	4.25	4.91
		HMR_4365_m2	2-phospho-D-glycerate[cm2] <=> 3-phospho-D-glycerate[cm2]	Glycolysis / Gluconeogenesis_Muscle2	0	0	0	0	0	0	0	0	-0.03	-0.1	-0.16	-0.22	-0.28	-0.35	-0.41	-0.47	-0.54	-0.6	-0.66	-0.73	-0.79	-0.85	-0.91	-1.01	-1.6	-2.26	-2.93	-3.59	-4.25	-4.91
		HMR_4368_m2	1,3-bisphospho-D-glycerate[cm2] + ADP[cm2] <=> 3-phospho-D-glycerate[cm2] + ATP[cm2]	Glycolysis / Gluconeogenesis_Muscle2	0	0	0	0	0	0	0	0	0.03	0.1	0.16	0.22	0.28	0.35	0.41	0.47	0.54	0.6	0.66	0.73	0.79	0.85	0.91	1.01	1.6	2.26	2.93	3.59	4.25	4.91
		HMR_4373_m2	1,3-bisphospho-D-glycerate[cm2] + H+[cm2] + NADH[cm2] <=> GAP[cm2] + NAD+[cm2] + Pi[cm2]	Glycolysis / Gluconeogenesis_Muscle2	0	0	0	0	0	0	0	0	-0.03	-0.1	-0.16	-0.22	-0.28	-0.35	-0.41	-0.47	-0.54	-0.6	-0.66	-0.73	-0.79	-0.85	-0.91	-1.01	-1.6	-2.26	-2.93	-3.59	-4.25	-4.91
		HMR_4375_m2	DHAP[cm2] + GAP[cm2] <=> fructose-1,6-bisphosphate[cm2]	Glycolysis / Gluconeogenesis_Muscle2	0	0	0	0	0	0	0	0	-0.02	-0.05	-0.08	-0.11	-0.14	-0.17	-0.21	-0.24	-0.27	-0.3	-0.33	-0.36	-0.39	-0.43	-0.46	-0.5	-0.8	-1.13	-1.46	-1.79	-2.12	-2.45
		HMR_4381_m2	fructose-6-phosphate[cm2] <=> glucose-6-phosphate[cm2]	Glycolysis / Gluconeogenesis_Muscle2	0	0	0	0	0	0	0	0	-0.02	-0.05	-0.08	-0.11	-0.14	-0.17	-0.21	-0.24	-0.27	-0.3	-0.33	-0.36	-0.39	-0.43	-0.46	-0.5	-0.8	-1.13	-1.46	-1.79	-2.12	-2.45
		HMR_4391_m2	DHAP[cm2] <=> GAP[cm2]	Glycolysis / Gluconeogenesis_Muscle2	0	0	0	0	0	0	0	0	0.02	0.05	0.08	0.11	0.14	0.17	0.21	0.24	0.27	0.3	0.33	0.36	0.39	0.43	0.46	0.5	0.8	1.13	1.46	1.79	2.12	2.45
		HMR_4396_m2	glucose-1-phosphate[cm2] <=> glucose-6-phosphate[cm2]	Glycolysis / Gluconeogenesis_Muscle2	0	0	0	0	0	0	0	0	0.02	0.05	0.08	0.11	0.14	0.17	0.21	0.24	0.27	0.3	0.33	0.36	0.39	0.43	0.46	0.5	0.8	1.13	1.46	1.79	2.12	2.45
		HMR_3163_m2	butyryl-CoA[mm2] + FAD[mm2] => crotonyl-CoA[mm2] + FADH2[mm2]	Butanoate metabolism_Muscle2	0	0	0	0	0	0	0.01	0.02	0.02	0.02	0.02	0.02	0.02	0.02	0.02	0.02	0.02	0.02	0.02	0.02	0.02	0.02	0.02	0.02	0	0	0	0	0	0
		HMR_4002_m2	2 ADP[cm2] <=> AMP[cm2] + ATP[cm2]	Purine metabolism_Muscle2	0	0	0	0	0	0	0	-0.02	-0.02	-0.02	-0.02	-0.02	-0.02	-0.02	-0.02	-0.02	-0.02	-0.02	-0.02	-0.02	-0.02	-0.02	-0.02	-0.02	0	0	0	0	0	0
		HMR_7800_m2	ADP[cm2] + GDP[cm2] <=> AMP[cm2] + GTP[cm2]	Nucleotide metabolism_Muscle2	0	0	0	0	0	0	-0.01	0	0	0	0	0	0	0	0	0	0	0	0	0	0	0	0	0	0	0	0	0	0	0
		HMR_3827_m2	AKG[mm2] + aspartate[mm2] <=> glutamate[mm2] + OAA[mm2]	Alanine, aspartate and glutamate metabolism_Muscle2	0	0	0	0	0	0	0	0	-0.03	-0.1	-0.16	-0.22	-0.28	-0.35	-0.41	-0.47	-0.54	-0.6	-0.66	-0.73	-0.79	-0.85	-0.91	-1.01	-1.15	-1.15	-1.15	-1.15	-1.15	-1.15
		HMR_3829_m2	AKG[cm2] + aspartate[cm2] <=> glutamate[cm2] + OAA[cm2]	Alanine, aspartate and glutamate metabolism_Muscle2	0	0	0	0	0	0	0	0	0.03	0.1	0.16	0.22	0.28	0.35	0.41	0.47	0.54	0.6	0.66	0.73	0.79	0.85	0.91	1.01	1.15	1.15	1.15	1.15	1.15	1.15
		HMR_3164_m2	crotonyl-CoA[mm2] + H2O[mm2] => (S)-3-hydroxybutyryl-CoA[mm2]	Tryptophan metabolism_Muscle2	0	0	0	0	0	0	0.01	0.02	0.02	0.02	0.02	0.02	0.02	0.02	0.02	0.02	0.02	0.02	0.02	0.02	0.02	0.02	0.02	0.02	0	0	0	0	0	0
		HMR_3166_m2	(S)-3-hydroxybutyryl-CoA[mm2] + NAD+[mm2] => acetoacetyl-CoA[mm2] + H+[mm2] + NADH[mm2]	Tryptophan metabolism_Muscle2	0	0	0	0	0	0	0.01	0.02	0.02	0.02	0.02	0.02	0.02	0.02	0.02	0.02	0.02	0.02	0.02	0.02	0.02	0.02	0.02	0.02	0	0	0	0	0	0
		HMR_3885_m2	acetoacetyl-CoA[mm2] + CoA[mm2] <=> 2 acetyl-CoA[mm2]	Tryptophan metabolism_Muscle2	0	0	0	0	0	0	0.01	0.02	0.02	0.02	0.02	0.02	0.02	0.02	0.02	0.02	0.02	0.02	0.02	0.02	0.02	0.02	0.02	0.02	0	0	0	0	0	0
		HMR_3957_m2	isocitrate[mm2] + NAD+[mm2] => AKG[mm2] + CO2[mm2] + H+[mm2] + NADH[mm2]	Tricarboxylic acid cycle and glyoxylate/dicarboxylate metabolism_Muscle2	0	0	0	0	0	0	0.08	0.15	0.22	0.29	0.35	0.41	0.47	0.54	0.6	0.66	0.73	0.79	0.85	0.92	0.98	1.04	1.1	1.16	1.15	1.15	1.15	1.15	1.15	1.15
		HMR_4139_m2	H+[cm2] + NADH[cm2] + OAA[cm2] <=> malate[cm2] + NAD+[cm2]	Tricarboxylic acid cycle and glyoxylate/dicarboxylate metabolism_Muscle2	0	0	0	0	0	0	0	0	0.03	0.1	0.16	0.22	0.28	0.35	0.41	0.47	0.54	0.6	0.66	0.73	0.79	0.85	0.91	1.01	1.15	1.15	1.15	1.15	1.15	1.15
		HMR_4141_m2	H+[mm2] + NADH[mm2] + OAA[mm2] <=> malate[mm2] + NAD+[mm2]	Tricarboxylic acid cycle and glyoxylate/dicarboxylate metabolism_Muscle2	0	0	0	0	0	0	-0.08	-0.15	-0.26	-0.38	-0.51	-0.63	-0.76	-0.89	-1.01	-1.14	-1.26	-1.39	-1.51	-1.64	-1.77	-1.89	-2.02	-2.17	-2.31	-2.31	-2.31	-2.31	-2.31	-2.31
		HMR_4145_m2	citrate[mm2] + CoA[mm2] <=> acetyl-CoA[mm2] + H2O[mm2] + OAA[mm2]	Tricarboxylic acid cycle and glyoxylate/dicarboxylate metabolism_Muscle2	0	0	0	0	0	0	-0.08	-0.15	-0.22	-0.29	-0.35	-0.41	-0.47	-0.54	-0.6	-0.66	-0.73	-0.79	-0.85	-0.92	-0.98	-1.04	-1.1	-1.16	-1.15	-1.15	-1.15	-1.15	-1.15	-1.15
		HMR_4147_m2	CoA[mm2] + GTP[mm2] + succinate[mm2] <=> GDP[mm2] + Pi[mm2] + succinyl-CoA[mm2]	Tricarboxylic acid cycle and glyoxylate/dicarboxylate metabolism_Muscle2	0	0	0	0	0	0	-0.01	0	0	0	0	0	0	0	0	0	0	0	0	0	0	0	0	0	0	0	0	0	0	0
		HMR_4152_m2	ADP[mm2] + Pi[mm2] + succinyl-CoA[mm2] <=> ATP[mm2] + CoA[mm2] + succinate[mm2]	Tricarboxylic acid cycle and glyoxylate/dicarboxylate metabolism_Muscle2	0	0	0	0	0	0	0.07	0.15	0.22	0.29	0.35	0.41	0.47	0.54	0.6	0.66	0.73	0.79	0.85	0.92	0.98	1.04	1.1	1.16	1.15	1.15	1.15	1.15	1.15	1.15
		HMR_4410_m2	fumarate[mm2] + H2O[mm2] <=> malate[mm2]	Tricarboxylic acid cycle and glyoxylate/dicarboxylate metabolism_Muscle2	0	0	0	0	0	0	0.08	0.15	0.22	0.29	0.35	0.41	0.47	0.54	0.6	0.66	0.73	0.79	0.85	0.92	0.98	1.04	1.1	1.16	1.15	1.15	1.15	1.15	1.15	1.15
		HMR_4456_m2	citrate[mm2] <=> isocitrate[mm2]	Tricarboxylic acid cycle and glyoxylate/dicarboxylate metabolism_Muscle2	0	0	0	0	0	0	0.08	0.15	0.22	0.29	0.35	0.41	0.47	0.54	0.6	0.66	0.73	0.79	0.85	0.92	0.98	1.04	1.1	1.16	1.15	1.15	1.15	1.15	1.15	1.15
		HMR_4652_m2	fumarate[mm2] + ubiquinol[mm2] <=> succinate[mm2] + ubiquinone[mm2]	Tricarboxylic acid cycle and glyoxylate/dicarboxylate metabolism_Muscle2	0	0	0	0	0	0	-0.08	-0.15	-0.22	-0.29	-0.35	-0.41	-0.47	-0.54	-0.6	-0.66	-0.73	-0.79	-0.85	-0.92	-0.98	-1.04	-1.1	-1.16	-1.15	-1.15	-1.15	-1.15	-1.15	-1.15
		HMR_5297_m2	AKG[mm2] + CoA[mm2] + NAD+[mm2] => CO2[mm2] + H+[mm2] + NADH[mm2] + succinyl-CoA[mm2]	Tricarboxylic acid cycle and glyoxylate/dicarboxylate metabolism_Muscle2	0	0	0	0	0	0	0.08	0.15	0.22	0.29	0.35	0.41	0.47	0.54	0.6	0.66	0.73	0.79	0.85	0.92	0.98	1.04	1.1	1.16	1.15	1.15	1.15	1.15	1.15	1.15
		HMR_3977_m2	H2O[cm2] + PPi[cm2] => 2 Pi[cm2]	Oxidative phosphorylation_Muscle2	0	0	0	0	0	0	0.01	0.02	0.02	0.02	0.02	0.02	0.02	0.02	0.02	0.02	0.02	0.02	0.02	0.02	0.02	0.02	0.02	0.02	0	0	0	0	0	0
		HMR_6911_m2	FADH2[mm2] + ubiquinone[mm2] <=> FAD[mm2] + ubiquinol[mm2]	Oxidative phosphorylation_Muscle2	0	0	0	0	0	0	0.07	0.13	0.17	0.17	0.17	0.17	0.17	0.17	0.17	0.17	0.17	0.17	0.17	0.17	0.17	0.17	0.17	0.13	0	0	0	0	0	0
		HMR_6914_m2	4 ferrocytochrome C[mm2] + 8 H+[mm2] + O2[mm2] => 4 ferricytochrome C[mm2] + 4 H+[cm2] + 2 H2O[mm2]	Oxidative phosphorylation_Muscle2	0	0	0	0	0	0	0.22	0.44	0.64	0.83	1.02	1.21	1.4	1.59	1.78	1.97	2.16	2.34	2.53	2.72	2.91	3.1	3.29	3.46	3.46	3.46	3.46	3.46	3.46	3.46
		HMR_6916_m2	ADP[mm2] + 3 H+[cm2] + Pi[mm2] => ATP[mm2] + 3 H+[mm2] + H2O[mm2]	Oxidative phosphorylation_Muscle2	0	0	0	0	0	0.01	0.94	1.88	2.76	3.59	4.43	5.26	6.1	6.93	7.77	8.6	9.44	10.27	11.1	11.94	12.77	13.61	14.44	15.23	15.3	15.3	15.3	15.3	15.3	15.3
		HMR_6918_m2	2 ferricytochrome C[mm2] + 2 H+[mm2] + ubiquinol[mm2] => 2 ferrocytochrome C[mm2] + 4 H+[cm2] + ubiquinone[mm2]	Oxidative phosphorylation_Muscle2	0	0	0	0	0	0	0.44	0.88	1.29	1.67	2.04	2.42	2.8	3.18	3.56	3.93	4.31	4.69	5.07	5.44	5.82	6.2	6.58	6.93	6.93	6.93	6.93	6.93	6.93	6.93
		HMR_6921_m2	5 H+[mm2] + NADH[mm2] + ubiquinone[mm2] => 4 H+[cm2] + NAD+[mm2] + ubiquinol[mm2]	Oxidative phosphorylation_Muscle2	0	0	0	0	0	0	0.3	0.59	0.9	1.21	1.53	1.84	2.16	2.47	2.79	3.1	3.42	3.73	4.05	4.36	4.68	4.99	5.31	5.63	5.77	5.77	5.77	5.77	5.77	5.77
		HMR_0217_m2	AMP[cm2] + palmitoyl-CoA[cm2] + PPi[cm2] <=> ATP[cm2] + CoA[cm2] + palmitate[cm2]	Fatty acid activation (cytosolic)_Muscle2	0	0	0	0	0	0	-0.01	-0.02	-0.02	-0.02	-0.02	-0.02	-0.02	-0.02	-0.02	-0.02	-0.02	-0.02	-0.02	-0.02	-0.02	-0.02	-0.02	-0.02	0	0	0	0	0	0
		HMR_2626_m2	CoA[cm2] + L-palmitoylcarnitine[cm2] <=> L-carnitine[cm2] + palmitoyl-CoA[cm2]	Carnitine shuttle (cytosolic)_Muscle2	0	0	0	0	0	0	-0.01	-0.02	-0.02	-0.02	-0.02	-0.02	-0.02	-0.02	-0.02	-0.02	-0.02	-0.02	-0.02	-0.02	-0.02	-0.02	-0.02	-0.02	0	0	0	0	0	0
		HMR_2629_m2	L-carnitine[cm2] + L-palmitoylcarnitine[mm2] <=> L-carnitine[mm2] + L-palmitoylcarnitine[cm2]	Carnitine shuttle (mitochondrial)_Muscle2	0	0	0	0	0	0	-0.01	-0.02	-0.02	-0.02	-0.02	-0.02	-0.02	-0.02	-0.02	-0.02	-0.02	-0.02	-0.02	-0.02	-0.02	-0.02	-0.02	-0.02	0	0	0	0	0	0
		HMR_2630_m2	CoA[mm2] + L-palmitoylcarnitine[mm2] <=> L-carnitine[mm2] + palmitoyl-CoA[mm2]	Carnitine shuttle (mitochondrial)_Muscle2	0	0	0	0	0	0	0.01	0.02	0.02	0.02	0.02	0.02	0.02	0.02	0.02	0.02	0.02	0.02	0.02	0.02	0.02	0.02	0.02	0.02	0	0	0	0	0	0
		HMR_3121_m2	FAD[mm2] + palmitoyl-CoA[mm2] => (2E)-hexadecenoyl-CoA[mm2] + FADH2[mm2]	Beta oxidation of even-chain fatty acids (mitochondrial)_Muscle2	0	0	0	0	0	0	0.01	0.02	0.02	0.02	0.02	0.02	0.02	0.02	0.02	0.02	0.02	0.02	0.02	0.02	0.02	0.02	0.02	0.02	0	0	0	0	0	0
		HMR_3122_m2	(2E)-hexadecenoyl-CoA[mm2] + H2O[mm2] => (S)-3-hydroxyhexadecanoyl-CoA[mm2]	Beta oxidation of even-chain fatty acids (mitochondrial)_Muscle2	0	0	0	0	0	0	0.01	0.02	0.02	0.02	0.02	0.02	0.02	0.02	0.02	0.02	0.02	0.02	0.02	0.02	0.02	0.02	0.02	0.02	0	0	0	0	0	0
		HMR_3123_m2	(S)-3-hydroxyhexadecanoyl-CoA[mm2] + NAD+[mm2] => 3-oxopalmitoyl-CoA[mm2] + H+[mm2] + NADH[mm2]	Beta oxidation of even-chain fatty acids (mitochondrial)_Muscle2	0	0	0	0	0	0	0.01	0.02	0.02	0.02	0.02	0.02	0.02	0.02	0.02	0.02	0.02	0.02	0.02	0.02	0.02	0.02	0.02	0.02	0	0	0	0	0	0
		HMR_3125_m2	3-oxopalmitoyl-CoA[mm2] + CoA[mm2] => acetyl-CoA[mm2] + myristoyl-CoA[mm2]	Beta oxidation of even-chain fatty acids (mitochondrial)_Muscle2	0	0	0	0	0	0	0.01	0.02	0.02	0.02	0.02	0.02	0.02	0.02	0.02	0.02	0.02	0.02	0.02	0.02	0.02	0.02	0.02	0.02	0	0	0	0	0	0
		HMR_3128_m2	FAD[mm2] + myristoyl-CoA[mm2] => (2E)-tetradecenoyl-CoA[mm2] + FADH2[mm2]	Beta oxidation of even-chain fatty acids (mitochondrial)_Muscle2	0	0	0	0	0	0	0.01	0.02	0.02	0.02	0.02	0.02	0.02	0.02	0.02	0.02	0.02	0.02	0.02	0.02	0.02	0.02	0.02	0.02	0	0	0	0	0	0
		HMR_3129_m2	(2E)-tetradecenoyl-CoA[mm2] + H2O[mm2] => (S)-3-hydroxytetradecanoyl-CoA[mm2]	Beta oxidation of even-chain fatty acids (mitochondrial)_Muscle2	0	0	0	0	0	0	0.01	0.02	0.02	0.02	0.02	0.02	0.02	0.02	0.02	0.02	0.02	0.02	0.02	0.02	0.02	0.02	0.02	0.02	0	0	0	0	0	0
		HMR_3130_m2	(S)-3-hydroxytetradecanoyl-CoA[mm2] + NAD+[mm2] => 3-oxotetradecanoyl-CoA[mm2] + H+[mm2] + NADH[mm2]	Beta oxidation of even-chain fatty acids (mitochondrial)_Muscle2	0	0	0	0	0	0	0.01	0.02	0.02	0.02	0.02	0.02	0.02	0.02	0.02	0.02	0.02	0.02	0.02	0.02	0.02	0.02	0.02	0.02	0	0	0	0	0	0
		HMR_3132_m2	3-oxotetradecanoyl-CoA[mm2] + CoA[mm2] => acetyl-CoA[mm2] + lauroyl-CoA[mm2]	Beta oxidation of even-chain fatty acids (mitochondrial)_Muscle2	0	0	0	0	0	0	0.01	0.02	0.02	0.02	0.02	0.02	0.02	0.02	0.02	0.02	0.02	0.02	0.02	0.02	0.02	0.02	0.02	0.02	0	0	0	0	0	0
		HMR_3135_m2	FAD[mm2] + lauroyl-CoA[mm2] => (2E)-dodecenoyl-CoA[mm2] + FADH2[mm2]	Beta oxidation of even-chain fatty acids (mitochondrial)_Muscle2	0	0	0	0	0	0	0.01	0.02	0.02	0.02	0.02	0.02	0.02	0.02	0.02	0.02	0.02	0.02	0.02	0.02	0.02	0.02	0.02	0.02	0	0	0	0	0	0
		HMR_3136_m2	(2E)-dodecenoyl-CoA[mm2] + H2O[mm2] => (S)-3-hydroxydodecanoyl-CoA[mm2]	Beta oxidation of even-chain fatty acids (mitochondrial)_Muscle2	0	0	0	0	0	0	0.01	0.02	0.02	0.02	0.02	0.02	0.02	0.02	0.02	0.02	0.02	0.02	0.02	0.02	0.02	0.02	0.02	0.02	0	0	0	0	0	0
		HMR_3137_m2	(S)-3-hydroxydodecanoyl-CoA[mm2] + NAD+[mm2] => 3-oxododecanoyl-CoA[mm2] + H+[mm2] + NADH[mm2]	Beta oxidation of even-chain fatty acids (mitochondrial)_Muscle2	0	0	0	0	0	0	0.01	0.02	0.02	0.02	0.02	0.02	0.02	0.02	0.02	0.02	0.02	0.02	0.02	0.02	0.02	0.02	0.02	0.02	0	0	0	0	0	0
		HMR_3139_m2	3-oxododecanoyl-CoA[mm2] + CoA[mm2] => acetyl-CoA[mm2] + decanoyl-CoA[mm2]	Beta oxidation of even-chain fatty acids (mitochondrial)_Muscle2	0	0	0	0	0	0	0.01	0.02	0.02	0.02	0.02	0.02	0.02	0.02	0.02	0.02	0.02	0.02	0.02	0.02	0.02	0.02	0.02	0.02	0	0	0	0	0	0
		HMR_3142_m2	decanoyl-CoA[mm2] + FAD[mm2] => (2E)-decenoyl-CoA[mm2] + FADH2[mm2]	Beta oxidation of even-chain fatty acids (mitochondrial)_Muscle2	0	0	0	0	0	0	0.01	0.02	0.02	0.02	0.02	0.02	0.02	0.02	0.02	0.02	0.02	0.02	0.02	0.02	0.02	0.02	0.02	0.02	0	0	0	0	0	0
		HMR_3143_m2	(2E)-decenoyl-CoA[mm2] + H2O[mm2] => (S)-hydroxydecanoyl-CoA[mm2]	Beta oxidation of even-chain fatty acids (mitochondrial)_Muscle2	0	0	0	0	0	0	0.01	0.02	0.02	0.02	0.02	0.02	0.02	0.02	0.02	0.02	0.02	0.02	0.02	0.02	0.02	0.02	0.02	0.02	0	0	0	0	0	0
		HMR_3144_m2	(S)-hydroxydecanoyl-CoA[mm2] + NAD+[mm2] => 3-oxodecanoyl-CoA[mm2] + H+[mm2] + NADH[mm2]	Beta oxidation of even-chain fatty acids (mitochondrial)_Muscle2	0	0	0	0	0	0	0.01	0.02	0.02	0.02	0.02	0.02	0.02	0.02	0.02	0.02	0.02	0.02	0.02	0.02	0.02	0.02	0.02	0.02	0	0	0	0	0	0
		HMR_3146_m2	3-oxodecanoyl-CoA[mm2] + CoA[mm2] => acetyl-CoA[mm2] + octanoyl-CoA[mm2]	Beta oxidation of even-chain fatty acids (mitochondrial)_Muscle2	0	0	0	0	0	0	0.01	0.02	0.02	0.02	0.02	0.02	0.02	0.02	0.02	0.02	0.02	0.02	0.02	0.02	0.02	0.02	0.02	0.02	0	0	0	0	0	0
		HMR_3149_m2	FAD[mm2] + octanoyl-CoA[mm2] => (2E)-octenoyl-CoA[mm2] + FADH2[mm2]	Beta oxidation of even-chain fatty acids (mitochondrial)_Muscle2	0	0	0	0	0	0	0.01	0.02	0.02	0.02	0.02	0.02	0.02	0.02	0.02	0.02	0.02	0.02	0.02	0.02	0.02	0.02	0.02	0.02	0	0	0	0	0	0
		HMR_3150_m2	(2E)-octenoyl-CoA[mm2] + H2O[mm2] => (S)-hydroxyoctanoyl-CoA[mm2]	Beta oxidation of even-chain fatty acids (mitochondrial)_Muscle2	0	0	0	0	0	0	0.01	0.02	0.02	0.02	0.02	0.02	0.02	0.02	0.02	0.02	0.02	0.02	0.02	0.02	0.02	0.02	0.02	0.02	0	0	0	0	0	0
		HMR_3151_m2	(S)-hydroxyoctanoyl-CoA[mm2] + NAD+[mm2] => 3-oxooctanoyl-CoA[mm2] + H+[mm2] + NADH[mm2]	Beta oxidation of even-chain fatty acids (mitochondrial)_Muscle2	0	0	0	0	0	0	0.01	0.02	0.02	0.02	0.02	0.02	0.02	0.02	0.02	0.02	0.02	0.02	0.02	0.02	0.02	0.02	0.02	0.02	0	0	0	0	0	0
		HMR_3153_m2	3-oxooctanoyl-CoA[mm2] + CoA[mm2] => acetyl-CoA[mm2] + hexanoyl-CoA[mm2]	Beta oxidation of even-chain fatty acids (mitochondrial)_Muscle2	0	0	0	0	0	0	0.01	0.02	0.02	0.02	0.02	0.02	0.02	0.02	0.02	0.02	0.02	0.02	0.02	0.02	0.02	0.02	0.02	0.02	0	0	0	0	0	0
		HMR_3156_m2	FAD[mm2] + hexanoyl-CoA[mm2] => (2E)-hexenoyl-CoA[mm2] + FADH2[mm2]	Beta oxidation of even-chain fatty acids (mitochondrial)_Muscle2	0	0	0	0	0	0	0.01	0.02	0.02	0.02	0.02	0.02	0.02	0.02	0.02	0.02	0.02	0.02	0.02	0.02	0.02	0.02	0.02	0.02	0	0	0	0	0	0
		HMR_3157_m2	(2E)-hexenoyl-CoA[mm2] + H2O[mm2] => (S)-hydroxyhexanoyl-CoA[mm2]	Beta oxidation of even-chain fatty acids (mitochondrial)_Muscle2	0	0	0	0	0	0	0.01	0.02	0.02	0.02	0.02	0.02	0.02	0.02	0.02	0.02	0.02	0.02	0.02	0.02	0.02	0.02	0.02	0.02	0	0	0	0	0	0
		HMR_3158_m2	(S)-hydroxyhexanoyl-CoA[mm2] + NAD+[mm2] => 3-oxohexanoyl-CoA[mm2] + H+[mm2] + NADH[mm2]	Beta oxidation of even-chain fatty acids (mitochondrial)_Muscle2	0	0	0	0	0	0	0.01	0.02	0.02	0.02	0.02	0.02	0.02	0.02	0.02	0.02	0.02	0.02	0.02	0.02	0.02	0.02	0.02	0.02	0	0	0	0	0	0
		HMR_3160_m2	3-oxohexanoyl-CoA[mm2] + CoA[mm2] => acetyl-CoA[mm2] + butyryl-CoA[mm2]	Beta oxidation of even-chain fatty acids (mitochondrial)_Muscle2	0	0	0	0	0	0	0.01	0.02	0.02	0.02	0.02	0.02	0.02	0.02	0.02	0.02	0.02	0.02	0.02	0.02	0.02	0.02	0.02	0.02	0	0	0	0	0	0
		HMR_0216_m2	palmitate[sm2] => palmitate[cm2]	Transport, extracellular_Muscle2	0	0	0	0	0	0	0.01	0.02	0.02	0.02	0.02	0.02	0.02	0.02	0.02	0.02	0.02	0.02	0.02	0.02	0.02	0.02	0.02	0.02	0	0	0	0	0	0
		HMR_4885_m2	H2O[cm2] <=> H2O[sm2]	Transport, extracellular_Muscle2	0	0	0	0	0	0	0.15	0.31	0.46	0.62	0.78	0.93	1.09	1.25	1.41	1.56	1.72	1.88	2.04	2.19	2.35	2.51	2.67	2.83	2.66	2.33	2	1.67	1.34	1.01
		HMR_4896_m2	O2[cm2] <=> O2[sm2]	Transport, extracellular_Muscle2	0	0	0	0	0	0	-0.22	-0.44	-0.64	-0.83	-1.02	-1.21	-1.4	-1.59	-1.78	-1.97	-2.16	-2.34	-2.53	-2.72	-2.91	-3.1	-3.29	-3.46	-3.46	-3.46	-3.46	-3.46	-3.46	-3.46
		HMR_4919_m2	CO2[cm2] <=> CO2[sm2]	Transport, extracellular_Muscle2	0	0	0	0	0	0	0.15	0.31	0.48	0.67	0.86	1.04	1.23	1.42	1.61	1.8	1.99	2.18	2.37	2.56	2.75	2.93	3.12	3.33	3.46	3.46	3.46	3.46	3.46	3.46
		HMR_9728_m2	glycogen[cm2] <=> glycogen[sm2]	Transport, extracellular_Muscle2	0	0	0	0	0	0	0	0	-0.02	-0.05	-0.08	-0.11	-0.14	-0.17	-0.21	-0.24	-0.27	-0.3	-0.33	-0.36	-0.39	-0.43	-0.46	-0.5	-0.8	-1.13	-1.46	-1.79	-2.12	-2.45
		HMR_3825_m2	aspartate[mm2] + glutamate[cm2] + H+[cm2] => aspartate[cm2] + glutamate[mm2] + H+[mm2]	Transport, mitochondrial_Muscle2	0	0	0	0	0	0	0	0	0.03	0.1	0.16	0.22	0.28	0.35	0.41	0.47	0.54	0.6	0.66	0.73	0.79	0.85	0.91	1.01	1.15	1.15	1.15	1.15	1.15	1.15
		HMR_4843_m2	GDP[cm2] + GTP[mm2] <=> GDP[mm2] + GTP[cm2]	Transport, mitochondrial_Muscle2	0	0	0	0	0	0	0.01	0	0	0	0	0	0	0	0	0	0	0	0	0	0	0	0	0	0	0	0	0	0	0
		HMR_4852_m2	AKG[cm2] + malate[mm2] <=> AKG[mm2] + malate[cm2]	Transport, mitochondrial_Muscle2	0	0	0	0	0	0	0	0	-0.03	-0.1	-0.16	-0.22	-0.28	-0.35	-0.41	-0.47	-0.54	-0.6	-0.66	-0.73	-0.79	-0.85	-0.91	-1.01	-1.15	-1.15	-1.15	-1.15	-1.15	-1.15
		HMR_4888_m2	H2O[cm2] <=> H2O[mm2]	Transport, mitochondrial_Muscle2	0	0	0	0	0	-0.01	-1.16	-2.32	-3.44	-4.52	-5.61	-6.7	-7.78	-8.87	-9.96	-11.04	-12.13	-13.21	-14.3	-15.39	-16.47	-17.56	-18.65	-19.7	-19.91	-19.91	-19.91	-19.91	-19.91	-19.91
		HMR_4898_m2	O2[cm2] <=> O2[mm2]	Transport, mitochondrial_Muscle2	0	0	0	0	0	0	0.22	0.44	0.64	0.83	1.02	1.21	1.4	1.59	1.78	1.97	2.16	2.34	2.53	2.72	2.91	3.1	3.29	3.46	3.46	3.46	3.46	3.46	3.46	3.46
		HMR_4922_m2	CO2[cm2] <=> CO2[mm2]	Transport, mitochondrial_Muscle2	0	0	0	0	0	0	-0.15	-0.31	-0.48	-0.67	-0.86	-1.04	-1.23	-1.42	-1.61	-1.8	-1.99	-2.18	-2.37	-2.56	-2.75	-2.93	-3.12	-3.33	-3.46	-3.46	-3.46	-3.46	-3.46	-3.46
		HMR_4926_m2	H+[cm2] + pyruvate[cm2] => H+[mm2] + pyruvate[mm2]	Transport, mitochondrial_Muscle2	0	0	0	0	0	0	0	0	0.03	0.1	0.16	0.22	0.28	0.35	0.41	0.47	0.54	0.6	0.66	0.73	0.79	0.85	0.91	1.01	1.15	1.15	1.15	1.15	1.15	1.15
		HMR_5043_m2	H+[cm2] + Pi[cm2] <=> H+[mm2] + Pi[mm2]	Transport, mitochondrial_Muscle2	0	0	0	0	0	0.01	1.02	2.03	2.98	3.88	4.78	5.68	6.57	7.47	8.37	9.26	10.16	11.06	11.96	12.85	13.75	14.65	15.55	16.39	16.45	16.45	16.45	16.45	16.45	16.45
		HMR_6328_m2	ADP[cm2] + ATP[mm2] <=> ADP[mm2] + ATP[cm2]	Transport, mitochondrial_Muscle2	0	0	0	0	0	0.01	1.01	2.03	2.98	3.88	4.78	5.68	6.57	7.47	8.37	9.26	10.16	11.06	11.96	12.85	13.75	14.65	15.55	16.39	16.45	16.45	16.45	16.45	16.45	16.45
		HMR_9047_m2	H2O[sm2] <=> H2O[sb]	Exchange reactions_Muscle2	0	0	0	0	0	0	0.15	0.31	0.46	0.62	0.78	0.93	1.09	1.25	1.41	1.56	1.72	1.88	2.04	2.19	2.35	2.51	2.67	2.83	2.66	2.33	2	1.67	1.34	1.01
		HMR_9048_m2	O2[sm2] => O2[sb]	Exchange reactions_Muscle2	0	0	0	0	0	0	-0.22	-0.44	-0.64	-0.83	-1.02	-1.21	-1.4	-1.59	-1.78	-1.97	-2.16	-2.34	-2.53	-2.72	-2.91	-3.1	-3.29	-3.46	-3.46	-3.46	-3.46	-3.46	-3.46	-3.46
		HMR_9058_m2	CO2[sm2] => CO2[sb]	Exchange reactions_Muscle2	0	0	0	0	0	0	0.15	0.31	0.48	0.67	0.86	1.04	1.23	1.42	1.61	1.8	1.99	2.18	2.37	2.56	2.75	2.93	3.12	3.33	3.46	3.46	3.46	3.46	3.46	3.46
		HMR_9135_m2	L-lactate[sm2] <=> L-lactate[sb]	Exchange reactions_Muscle2	0	0	0	0	0	0	0	0	0	0	0	0	0	0	0	0	0	0	0	0	0	0	0	0	0.45	1.11	1.77	2.43	3.09	3.75
		HMR_9729_m2	glycogen[sm2] <=> glycogen[sb]	Exchange reactions_Muscle2	0	0	0	0	0	0	0	0	-0.02	-0.05	-0.08	-0.11	-0.14	-0.17	-0.21	-0.24	-0.27	-0.3	-0.33	-0.36	-0.39	-0.43	-0.46	-0.5	-0.8	-1.13	-1.46	-1.79	-2.12	-2.45
		EXC_BOTH_m02674s_m2	palmitate[sm2] <=> palmitate[sb]	AddedFatExchange_Muscle2	0	0	0	0	0	0	-0.01	-0.02	-0.02	-0.02	-0.02	-0.02	-0.02	-0.02	-0.02	-0.02	-0.02	-0.02	-0.02	-0.02	-0.02	-0.02	-0.02	-0.02	0	0	0	0	0	0
		FreeLactateTransport_m2	L-lactate[sm2] <=> L-lactate[cm2]	Transport, extracellular_Muscle2	0	0	0	0	0	0	0	0	0	0	0	0	0	0	0	0	0	0	0	0	0	0	0	0	-0.45	-1.11	-1.77	-2.43	-3.09	-3.75
		GlycogenPhosphorylase_m2	Pi[cm2] + glycogen[cm2] => glucose-1-phosphate[cm2]	Starch and sucrose metabolism_Muscle2	0	0	0	0	0	0	0	0	0.02	0.05	0.08	0.11	0.14	0.17	0.21	0.24	0.27	0.3	0.33	0.36	0.39	0.43	0.46	0.5	0.8	1.13	1.46	1.79	2.12	2.45
		ATPwork_m2	ATP[cm2] + H2O[cm2] => ADP[cm2] + Pi[cm2] + ATPwork[cm2]	Artificial_Muscle2	0	0	0	0	0	0.01	1	1.99	2.98	3.98	4.97	5.96	6.95	7.94	8.94	9.93	10.92	11.91	12.9	13.89	14.89	15.88	16.87	17.86	18.85	19.85	20.84	21.83	22.82	23.81
		HMR_4137_m3	CoA[mm3] + NAD+[mm3] + pyruvate[mm3] => acetyl-CoA[mm3] + CO2[mm3] + H+[mm3] + NADH[mm3]	Glycolysis / Gluconeogenesis_Muscle3	0.36	0.36	0.36	0.36	0.36	0.36	0.36	0.36	0.36	0.36	0.36	0.36	0.36	0.36	0.36	0.36	0.36	0.36	0.36	0.36	0.36	0.36	0.36	0.36	0.36	0.36	0.36	0.36	0.36	0.36
		HMR_4379_m3	ATP[cm3] + fructose-6-phosphate[cm3] => ADP[cm3] + fructose-1,6-bisphosphate[cm3]	Glycolysis / Gluconeogenesis_Muscle3	0.18	0.18	0.18	0.18	0.18	0.18	0.18	0.18	0.18	0.18	0.18	0.18	0.18	0.18	0.18	0.18	0.18	0.18	0.18	0.18	0.18	0.18	0.18	0.18	0.18	0.18	0.18	0.18	0.18	0.18
		HMR_4358_m3	ADP[cm3] + PEP[cm3] => ATP[cm3] + pyruvate[cm3]	Glycolysis / Gluconeogenesis_Muscle3	0.36	0.36	0.36	0.36	0.36	0.36	0.36	0.36	0.36	0.36	0.36	0.36	0.36	0.36	0.36	0.36	0.36	0.36	0.36	0.36	0.36	0.36	0.36	0.36	0.36	0.36	0.36	0.36	0.36	0.36
		HMR_4363_m3	2-phospho-D-glycerate[cm3] <=> H2O[cm3] + PEP[cm3]	Glycolysis / Gluconeogenesis_Muscle3	0.36	0.36	0.36	0.36	0.36	0.36	0.36	0.36	0.36	0.36	0.36	0.36	0.36	0.36	0.36	0.36	0.36	0.36	0.36	0.36	0.36	0.36	0.36	0.36	0.36	0.36	0.36	0.36	0.36	0.36
		HMR_4365_m3	2-phospho-D-glycerate[cm3] <=> 3-phospho-D-glycerate[cm3]	Glycolysis / Gluconeogenesis_Muscle3	-0.36	-0.36	-0.36	-0.36	-0.36	-0.36	-0.36	-0.36	-0.36	-0.36	-0.36	-0.36	-0.36	-0.36	-0.36	-0.36	-0.36	-0.36	-0.36	-0.36	-0.36	-0.36	-0.36	-0.36	-0.36	-0.36	-0.36	-0.36	-0.36	-0.36
		HMR_4368_m3	1,3-bisphospho-D-glycerate[cm3] + ADP[cm3] <=> 3-phospho-D-glycerate[cm3] + ATP[cm3]	Glycolysis / Gluconeogenesis_Muscle3	0.36	0.36	0.36	0.36	0.36	0.36	0.36	0.36	0.36	0.36	0.36	0.36	0.36	0.36	0.36	0.36	0.36	0.36	0.36	0.36	0.36	0.36	0.36	0.36	0.36	0.36	0.36	0.36	0.36	0.36
		HMR_4373_m3	1,3-bisphospho-D-glycerate[cm3] + H+[cm3] + NADH[cm3] <=> GAP[cm3] + NAD+[cm3] + Pi[cm3]	Glycolysis / Gluconeogenesis_Muscle3	-0.36	-0.36	-0.36	-0.36	-0.36	-0.36	-0.36	-0.36	-0.36	-0.36	-0.36	-0.36	-0.36	-0.36	-0.36	-0.36	-0.36	-0.36	-0.36	-0.36	-0.36	-0.36	-0.36	-0.36	-0.36	-0.36	-0.36	-0.36	-0.36	-0.36
		HMR_4375_m3	DHAP[cm3] + GAP[cm3] <=> fructose-1,6-bisphosphate[cm3]	Glycolysis / Gluconeogenesis_Muscle3	-0.18	-0.18	-0.18	-0.18	-0.18	-0.18	-0.18	-0.18	-0.18	-0.18	-0.18	-0.18	-0.18	-0.18	-0.18	-0.18	-0.18	-0.18	-0.18	-0.18	-0.18	-0.18	-0.18	-0.18	-0.18	-0.18	-0.18	-0.18	-0.18	-0.18
		HMR_4381_m3	fructose-6-phosphate[cm3] <=> glucose-6-phosphate[cm3]	Glycolysis / Gluconeogenesis_Muscle3	-0.18	-0.18	-0.18	-0.18	-0.18	-0.18	-0.18	-0.18	-0.18	-0.18	-0.18	-0.18	-0.18	-0.18	-0.18	-0.18	-0.18	-0.18	-0.18	-0.18	-0.18	-0.18	-0.18	-0.18	-0.18	-0.18	-0.18	-0.18	-0.18	-0.18
		HMR_4391_m3	DHAP[cm3] <=> GAP[cm3]	Glycolysis / Gluconeogenesis_Muscle3	0.18	0.18	0.18	0.18	0.18	0.18	0.18	0.18	0.18	0.18	0.18	0.18	0.18	0.18	0.18	0.18	0.18	0.18	0.18	0.18	0.18	0.18	0.18	0.18	0.18	0.18	0.18	0.18	0.18	0.18
		HMR_4396_m3	glucose-1-phosphate[cm3] <=> glucose-6-phosphate[cm3]	Glycolysis / Gluconeogenesis_Muscle3	0.18	0.18	0.18	0.18	0.18	0.18	0.18	0.18	0.18	0.18	0.18	0.18	0.18	0.18	0.18	0.18	0.18	0.18	0.18	0.18	0.18	0.18	0.18	0.18	0.18	0.18	0.18	0.18	0.18	0.18
		HMR_3827_m3	AKG[mm3] + aspartate[mm3] <=> glutamate[mm3] + OAA[mm3]	Alanine, aspartate and glutamate metabolism_Muscle3	-0.36	-0.36	-0.36	-0.36	-0.36	-0.36	-0.36	-0.36	-0.36	-0.36	-0.36	-0.36	-0.36	-0.36	-0.36	-0.36	-0.36	-0.36	-0.36	-0.36	-0.36	-0.36	-0.36	-0.36	-0.36	-0.36	-0.36	-0.36	-0.36	-0.36
		HMR_3829_m3	AKG[cm3] + aspartate[cm3] <=> glutamate[cm3] + OAA[cm3]	Alanine, aspartate and glutamate metabolism_Muscle3	0.36	0.36	0.36	0.36	0.36	0.36	0.36	0.36	0.36	0.36	0.36	0.36	0.36	0.36	0.36	0.36	0.36	0.36	0.36	0.36	0.36	0.36	0.36	0.36	0.36	0.36	0.36	0.36	0.36	0.36
		HMR_3957_m3	isocitrate[mm3] + NAD+[mm3] => AKG[mm3] + CO2[mm3] + H+[mm3] + NADH[mm3]	Tricarboxylic acid cycle and glyoxylate/dicarboxylate metabolism_Muscle3	0.36	0.36	0.36	0.36	0.36	0.36	0.36	0.36	0.36	0.36	0.36	0.36	0.36	0.36	0.36	0.36	0.36	0.36	0.36	0.36	0.36	0.36	0.36	0.36	0.36	0.36	0.36	0.36	0.36	0.36
		HMR_4139_m3	H+[cm3] + NADH[cm3] + OAA[cm3] <=> malate[cm3] + NAD+[cm3]	Tricarboxylic acid cycle and glyoxylate/dicarboxylate metabolism_Muscle3	0.36	0.36	0.36	0.36	0.36	0.36	0.36	0.36	0.36	0.36	0.36	0.36	0.36	0.36	0.36	0.36	0.36	0.36	0.36	0.36	0.36	0.36	0.36	0.36	0.36	0.36	0.36	0.36	0.36	0.36
		HMR_4141_m3	H+[mm3] + NADH[mm3] + OAA[mm3] <=> malate[mm3] + NAD+[mm3]	Tricarboxylic acid cycle and glyoxylate/dicarboxylate metabolism_Muscle3	-0.72	-0.72	-0.72	-0.72	-0.72	-0.72	-0.72	-0.72	-0.72	-0.72	-0.72	-0.72	-0.72	-0.72	-0.72	-0.72	-0.72	-0.72	-0.72	-0.72	-0.72	-0.72	-0.72	-0.72	-0.72	-0.72	-0.72	-0.72	-0.72	-0.72
		HMR_4145_m3	citrate[mm3] + CoA[mm3] <=> acetyl-CoA[mm3] + H2O[mm3] + OAA[mm3]	Tricarboxylic acid cycle and glyoxylate/dicarboxylate metabolism_Muscle3	-0.36	-0.36	-0.36	-0.36	-0.36	-0.36	-0.36	-0.36	-0.36	-0.36	-0.36	-0.36	-0.36	-0.36	-0.36	-0.36	-0.36	-0.36	-0.36	-0.36	-0.36	-0.36	-0.36	-0.36	-0.36	-0.36	-0.36	-0.36	-0.36	-0.36
		HMR_4152_m3	ADP[mm3] + Pi[mm3] + succinyl-CoA[mm3] <=> ATP[mm3] + CoA[mm3] + succinate[mm3]	Tricarboxylic acid cycle and glyoxylate/dicarboxylate metabolism_Muscle3	0.36	0.36	0.36	0.36	0.36	0.36	0.36	0.36	0.36	0.36	0.36	0.36	0.36	0.36	0.36	0.36	0.36	0.36	0.36	0.36	0.36	0.36	0.36	0.36	0.36	0.36	0.36	0.36	0.36	0.36
		HMR_4410_m3	fumarate[mm3] + H2O[mm3] <=> malate[mm3]	Tricarboxylic acid cycle and glyoxylate/dicarboxylate metabolism_Muscle3	0.36	0.36	0.36	0.36	0.36	0.36	0.36	0.36	0.36	0.36	0.36	0.36	0.36	0.36	0.36	0.36	0.36	0.36	0.36	0.36	0.36	0.36	0.36	0.36	0.36	0.36	0.36	0.36	0.36	0.36
		HMR_4456_m3	citrate[mm3] <=> isocitrate[mm3]	Tricarboxylic acid cycle and glyoxylate/dicarboxylate metabolism_Muscle3	0.36	0.36	0.36	0.36	0.36	0.36	0.36	0.36	0.36	0.36	0.36	0.36	0.36	0.36	0.36	0.36	0.36	0.36	0.36	0.36	0.36	0.36	0.36	0.36	0.36	0.36	0.36	0.36	0.36	0.36
		HMR_4652_m3	fumarate[mm3] + ubiquinol[mm3] <=> succinate[mm3] + ubiquinone[mm3]	Tricarboxylic acid cycle and glyoxylate/dicarboxylate metabolism_Muscle3	-0.36	-0.36	-0.36	-0.36	-0.36	-0.36	-0.36	-0.36	-0.36	-0.36	-0.36	-0.36	-0.36	-0.36	-0.36	-0.36	-0.36	-0.36	-0.36	-0.36	-0.36	-0.36	-0.36	-0.36	-0.36	-0.36	-0.36	-0.36	-0.36	-0.36
		HMR_5297_m3	AKG[mm3] + CoA[mm3] + NAD+[mm3] => CO2[mm3] + H+[mm3] + NADH[mm3] + succinyl-CoA[mm3]	Tricarboxylic acid cycle and glyoxylate/dicarboxylate metabolism_Muscle3	0.36	0.36	0.36	0.36	0.36	0.36	0.36	0.36	0.36	0.36	0.36	0.36	0.36	0.36	0.36	0.36	0.36	0.36	0.36	0.36	0.36	0.36	0.36	0.36	0.36	0.36	0.36	0.36	0.36	0.36
		HMR_6914_m3	4 ferrocytochrome C[mm3] + 8 H+[mm3] + O2[mm3] => 4 ferricytochrome C[mm3] + 4 H+[cm3] + 2 H2O[mm3]	Oxidative phosphorylation_Muscle3	1.08	1.08	1.08	1.08	1.08	1.08	1.08	1.08	1.08	1.08	1.08	1.08	1.08	1.08	1.08	1.08	1.08	1.08	1.08	1.08	1.08	1.08	1.08	1.08	1.08	1.08	1.08	1.08	1.08	1.08
		HMR_6916_m3	ADP[mm3] + 3 H+[cm3] + Pi[mm3] => ATP[mm3] + 3 H+[mm3] + H2O[mm3]	Oxidative phosphorylation_Muscle3	4.79	4.79	4.79	4.79	4.79	4.79	4.79	4.79	4.79	4.79	4.79	4.79	4.79	4.79	4.79	4.79	4.79	4.79	4.79	4.79	4.79	4.79	4.79	4.79	4.79	4.79	4.79	4.79	4.79	4.79
		HMR_6918_m3	2 ferricytochrome C[mm3] + 2 H+[mm3] + ubiquinol[mm3] => 2 ferrocytochrome C[mm3] + 4 H+[cm3] + ubiquinone[mm3]	Oxidative phosphorylation_Muscle3	2.17	2.17	2.17	2.17	2.17	2.17	2.17	2.17	2.17	2.17	2.17	2.17	2.17	2.17	2.17	2.17	2.17	2.17	2.17	2.17	2.17	2.17	2.17	2.17	2.17	2.17	2.17	2.17	2.17	2.17
		HMR_6921_m3	5 H+[mm3] + NADH[mm3] + ubiquinone[mm3] => 4 H+[cm3] + NAD+[mm3] + ubiquinol[mm3]	Oxidative phosphorylation_Muscle3	1.81	1.81	1.81	1.81	1.81	1.81	1.81	1.81	1.81	1.81	1.81	1.81	1.81	1.81	1.81	1.81	1.81	1.81	1.81	1.81	1.81	1.81	1.81	1.81	1.81	1.81	1.81	1.81	1.81	1.81
		HMR_4885_m3	H2O[cm3] <=> H2O[sm3]	Transport, extracellular_Muscle3	0.9	0.9	0.9	0.9	0.9	0.9	0.9	0.9	0.9	0.9	0.9	0.9	0.9	0.9	0.9	0.9	0.9	0.9	0.9	0.9	0.9	0.9	0.9	0.9	0.9	0.9	0.9	0.9	0.9	0.9
		HMR_4896_m3	O2[cm3] <=> O2[sm3]	Transport, extracellular_Muscle3	-1.08	-1.08	-1.08	-1.08	-1.08	-1.08	-1.08	-1.08	-1.08	-1.08	-1.08	-1.08	-1.08	-1.08	-1.08	-1.08	-1.08	-1.08	-1.08	-1.08	-1.08	-1.08	-1.08	-1.08	-1.08	-1.08	-1.08	-1.08	-1.08	-1.08
		HMR_4919_m3	CO2[cm3] <=> CO2[sm3]	Transport, extracellular_Muscle3	1.08	1.08	1.08	1.08	1.08	1.08	1.08	1.08	1.08	1.08	1.08	1.08	1.08	1.08	1.08	1.08	1.08	1.08	1.08	1.08	1.08	1.08	1.08	1.08	1.08	1.08	1.08	1.08	1.08	1.08
		HMR_9728_m3	glycogen[cm3] <=> glycogen[sm3]	Transport, extracellular_Muscle3	-0.18	-0.18	-0.18	-0.18	-0.18	-0.18	-0.18	-0.18	-0.18	-0.18	-0.18	-0.18	-0.18	-0.18	-0.18	-0.18	-0.18	-0.18	-0.18	-0.18	-0.18	-0.18	-0.18	-0.18	-0.18	-0.18	-0.18	-0.18	-0.18	-0.18
		HMR_3825_m3	aspartate[mm3] + glutamate[cm3] + H+[cm3] => aspartate[cm3] + glutamate[mm3] + H+[mm3]	Transport, mitochondrial_Muscle3	0.36	0.36	0.36	0.36	0.36	0.36	0.36	0.36	0.36	0.36	0.36	0.36	0.36	0.36	0.36	0.36	0.36	0.36	0.36	0.36	0.36	0.36	0.36	0.36	0.36	0.36	0.36	0.36	0.36	0.36
		HMR_4852_m3	AKG[cm3] + malate[mm3] <=> AKG[mm3] + malate[cm3]	Transport, mitochondrial_Muscle3	-0.36	-0.36	-0.36	-0.36	-0.36	-0.36	-0.36	-0.36	-0.36	-0.36	-0.36	-0.36	-0.36	-0.36	-0.36	-0.36	-0.36	-0.36	-0.36	-0.36	-0.36	-0.36	-0.36	-0.36	-0.36	-0.36	-0.36	-0.36	-0.36	-0.36
		HMR_4888_m3	H2O[cm3] <=> H2O[mm3]	Transport, mitochondrial_Muscle3	-6.23	-6.23	-6.23	-6.23	-6.23	-6.23	-6.23	-6.23	-6.23	-6.23	-6.23	-6.23	-6.23	-6.23	-6.23	-6.23	-6.23	-6.23	-6.23	-6.23	-6.23	-6.23	-6.23	-6.23	-6.23	-6.23	-6.23	-6.23	-6.23	-6.23
		HMR_4898_m3	O2[cm3] <=> O2[mm3]	Transport, mitochondrial_Muscle3	1.08	1.08	1.08	1.08	1.08	1.08	1.08	1.08	1.08	1.08	1.08	1.08	1.08	1.08	1.08	1.08	1.08	1.08	1.08	1.08	1.08	1.08	1.08	1.08	1.08	1.08	1.08	1.08	1.08	1.08
		HMR_4922_m3	CO2[cm3] <=> CO2[mm3]	Transport, mitochondrial_Muscle3	-1.08	-1.08	-1.08	-1.08	-1.08	-1.08	-1.08	-1.08	-1.08	-1.08	-1.08	-1.08	-1.08	-1.08	-1.08	-1.08	-1.08	-1.08	-1.08	-1.08	-1.08	-1.08	-1.08	-1.08	-1.08	-1.08	-1.08	-1.08	-1.08	-1.08
		HMR_4926_m3	H+[cm3] + pyruvate[cm3] => H+[mm3] + pyruvate[mm3]	Transport, mitochondrial_Muscle3	0.36	0.36	0.36	0.36	0.36	0.36	0.36	0.36	0.36	0.36	0.36	0.36	0.36	0.36	0.36	0.36	0.36	0.36	0.36	0.36	0.36	0.36	0.36	0.36	0.36	0.36	0.36	0.36	0.36	0.36
		HMR_5043_m3	H+[cm3] + Pi[cm3] <=> H+[mm3] + Pi[mm3]	Transport, mitochondrial_Muscle3	5.15	5.15	5.15	5.15	5.15	5.15	5.15	5.15	5.15	5.15	5.15	5.15	5.15	5.15	5.15	5.15	5.15	5.15	5.15	5.15	5.15	5.15	5.15	5.15	5.15	5.15	5.15	5.15	5.15	5.15
		HMR_6328_m3	ADP[cm3] + ATP[mm3] <=> ADP[mm3] + ATP[cm3]	Transport, mitochondrial_Muscle3	5.15	5.15	5.15	5.15	5.15	5.15	5.15	5.15	5.15	5.15	5.15	5.15	5.15	5.15	5.15	5.15	5.15	5.15	5.15	5.15	5.15	5.15	5.15	5.15	5.15	5.15	5.15	5.15	5.15	5.15
		HMR_9047_m3	H2O[sm3] <=> H2O[sb]	Exchange reactions_Muscle3	0.9	0.9	0.9	0.9	0.9	0.9	0.9	0.9	0.9	0.9	0.9	0.9	0.9	0.9	0.9	0.9	0.9	0.9	0.9	0.9	0.9	0.9	0.9	0.9	0.9	0.9	0.9	0.9	0.9	0.9
		HMR_9048_m3	O2[sm3] => O2[sb]	Exchange reactions_Muscle3	-1.08	-1.08	-1.08	-1.08	-1.08	-1.08	-1.08	-1.08	-1.08	-1.08	-1.08	-1.08	-1.08	-1.08	-1.08	-1.08	-1.08	-1.08	-1.08	-1.08	-1.08	-1.08	-1.08	-1.08	-1.08	-1.08	-1.08	-1.08	-1.08	-1.08
		HMR_9058_m3	CO2[sm3] => CO2[sb]	Exchange reactions_Muscle3	1.08	1.08	1.08	1.08	1.08	1.08	1.08	1.08	1.08	1.08	1.08	1.08	1.08	1.08	1.08	1.08	1.08	1.08	1.08	1.08	1.08	1.08	1.08	1.08	1.08	1.08	1.08	1.08	1.08	1.08
		HMR_9729_m3	glycogen[sm3] <=> glycogen[sb]	Exchange reactions_Muscle3	-0.18	-0.18	-0.18	-0.18	-0.18	-0.18	-0.18	-0.18	-0.18	-0.18	-0.18	-0.18	-0.18	-0.18	-0.18	-0.18	-0.18	-0.18	-0.18	-0.18	-0.18	-0.18	-0.18	-0.18	-0.18	-0.18	-0.18	-0.18	-0.18	-0.18
		GlycogenPhosphorylase_m3	Pi[cm3] + glycogen[cm3] => glucose-1-phosphate[cm3]	Starch and sucrose metabolism_Muscle3	0.18	0.18	0.18	0.18	0.18	0.18	0.18	0.18	0.18	0.18	0.18	0.18	0.18	0.18	0.18	0.18	0.18	0.18	0.18	0.18	0.18	0.18	0.18	0.18	0.18	0.18	0.18	0.18	0.18	0.18
		ATPwork_m3	ATP[cm3] + H2O[cm3] => ADP[cm3] + Pi[cm3] + ATPwork[cm3]	Artificial_Muscle3	5.69	5.69	5.69	5.69	5.69	5.69	5.69	5.69	5.69	5.69	5.69	5.69	5.69	5.69	5.69	5.69	5.69	5.69	5.69	5.69	5.69	5.69	5.69	5.69	5.69	5.69	5.69	5.69	5.69	5.69
		ATPworkOut_m3	ATPwork[cm3] => ATPwork[sm3]	Artificial_Muscle3	5.69	5.69	5.69	5.69	5.69	5.69	5.69	5.69	5.69	5.69	5.69	5.69	5.69	5.69	5.69	5.69	5.69	5.69	5.69	5.69	5.69	5.69	5.69	5.69	5.69	5.69	5.69	5.69	5.69	5.69
		CO2_Exchange_b	CO2[sb] <=> CO2[s]	blood compartment_blood	1.39	1.67	1.95	2.27	2.62	2.96	3.27	3.58	3.9	4.24	4.59	4.93	5.28	5.62	5.96	6.31	6.65	6.99	7.34	7.68	8.02	8.37	8.71	9.07	9.49	9.83	10.29	11.03	11.8	13.21
		H2O_Exchange_b	H2O[sb] <=> H2O[s]	blood compartment_blood	1.21	1.49	1.77	2.05	2.34	2.62	2.9	3.19	3.47	3.76	4.04	4.33	4.61	4.9	5.19	5.47	5.76	6.05	6.33	6.62	6.9	7.19	7.48	7.77	8.06	8.35	8.65	9.06	9.5	10.57
		O2_Exchange_b	O2[sb] <=> O2[s]	blood compartment_blood	-1.53	-1.92	-2.32	-2.68	-3.02	-3.37	-3.74	-4.12	-4.47	-4.82	-5.16	-5.5	-5.85	-6.19	-6.53	-6.88	-7.22	-7.57	-7.91	-8.25	-8.6	-8.94	-9.28	-9.61	-9.89	-10.24	-10.48	-10.62	-10.79	-11.91
		glycogen_Exchange_b	glycogen[sb] <=> glycogen[s]	blood compartment_blood	-0.18	-0.18	-0.18	-0.22	-0.28	-0.34	-0.36	-0.39	-0.43	-0.49	-0.55	-0.6	-0.66	-0.72	-0.78	-0.83	-0.89	-0.95	-1	-1.06	-1.12	-1.18	-1.23	-1.31	-1.43	-1.48	-1.64	-1.97	-2.3	-2.63
		palmitate_Exchange_b	palmitate[sb] <=> palmitate[s]	blood compartment_blood	-0.02	-0.04	-0.05	-0.06	-0.06	-0.06	-0.07	-0.08	-0.08	-0.08	-0.08	-0.08	-0.08	-0.08	-0.08	-0.08	-0.08	-0.08	-0.08	-0.08	-0.08	-0.08	-0.08	-0.08	-0.06	-0.06	-0.03	0	0	0
		CO2_Exchange_	CO2[s] <=>	blood compartment_s	-0.13	-0.26	-0.38	-0.41	-0.41	-0.41	-0.47	-0.54	-0.57	-0.57	-0.57	-0.57	-0.57	-0.57	-0.57	-0.57	-0.57	-0.57	-0.57	-0.57	-0.57	-0.57	-0.57	-0.54	-0.41	-0.41	-0.19	0	0	0
		H2O_Exchange_	H2O[s] <=>	blood compartment_s	1.21	1.49	1.77	2.05	2.34	2.62	2.9	3.19	3.47	3.76	4.04	4.33	4.61	4.9	5.19	5.47	5.76	6.05	6.33	6.62	6.9	7.19	7.48	7.77	8.06	8.35	8.65	9.06	9.5	10.57
		O2_Exchange_	O2[s] <=>	blood compartment_s	0	0	0	0	0	0	0	0	0	0	0	0	0	0	0	0	0	0	0	0	0	0	0	0	0	0	0	0.41	1.01	1.3
		glycogen_Exchange_	glycogen[s] <=>	blood compartment_s	-0.18	-0.18	-0.18	-0.22	-0.28	-0.34	-0.36	-0.39	-0.43	-0.49	-0.55	-0.6	-0.66	-0.72	-0.78	-0.83	-0.89	-0.95	-1	-1.06	-1.12	-1.18	-1.23	-1.31	-1.43	-1.48	-1.64	-1.97	-2.3	-2.63
		palmitate_Exchange_	palmitate[s] <=>	blood compartment_s	-0.02	-0.04	-0.05	-0.06	-0.06	-0.06	-0.07	-0.08	-0.08	-0.08	-0.08	-0.08	-0.08	-0.08	-0.08	-0.08	-0.08	-0.08	-0.08	-0.08	-0.08	-0.08	-0.08	-0.08	-0.06	-0.06	-0.03	0	0	0
		JoinMuscleATP1	0.45 ATPwork[cm1] + 0.55 ATPwork[cm2] => ATPwork[s]	Objective Function	0	0	0	0	0	0.02	1.82	3.62	5.43	7.23	9.03	10.84	12.64	14.44	16.25	18.05	19.85	21.66	23.46	25.26	27.07	28.87	30.67	32.48	34.28	36.08	37.89	39.69	41.49	43.3
		MuscleATPOut	ATPwork[s] =>	Objective Function	0	1.8	3.61	5.41	7.21	9.02	10.82	12.62	14.43	16.23	18.03	19.84	21.64	23.44	25.25	27.05	28.85	30.66	32.46	34.26	36.07	37.87	39.67	41.48	43.28	45.08	46.89	48.69	50.49	52.3
		ventilation	CO2[s] => O2[s]	Ventilation	1.53	1.92	2.32	2.68	3.02	3.37	3.74	4.12	4.47	4.82	5.16	5.5	5.85	6.19	6.53	6.88	7.22	7.57	7.91	8.25	8.6	8.94	9.28	9.61	9.89	10.24	10.48	11.03	11.8	13.21
		Maintainance	ATPwork[sm3] => ATPmaintainance[s]	Objective Function	5.69	5.69	5.69	5.69	5.69	5.69	5.69	5.69	5.69	5.69	5.69	5.69	5.69	5.69	5.69	5.69	5.69	5.69	5.69	5.69	5.69	5.69	5.69	5.69	5.69	5.69	5.69	5.69	5.69	5.69
		MaintainanceOut	ATPmaintainance[s] =>	Objective Function	5.69	5.69	5.69	5.69	5.69	5.69	5.69	5.69	5.69	5.69	5.69	5.69	5.69	5.69	5.69	5.69	5.69	5.69	5.69	5.69	5.69	5.69	5.69	5.69	5.69	5.69	5.69	5.69	5.69	5.69
		lactateBuffering	L-lactate[sb] => CO2[sb] + H2O[sb]	Artificial reactions	0	0	0	0	0	0	0	0	0	0	0	0	0	0	0	0	0	0	0	0	0	0	0	0	0	0	0	0.41	1.01	1.3

## Sheet: duration
					Duration [min]
		rxn	eqn	sub	3.7	5.07	6.89	8.25	10.07	11.44	12.8	14.62	15.99	17.81	19.17	20.99	22.36	23.72	25.55	29.4	37.78	44.07	50.36	58.74	65.03	73.41	79.7	88.08	94.37	100.66	109.04	115.33	123.71	130
		HMR_4137_m1	CoA[mm1] + NAD+[mm1] + pyruvate[mm1] => acetyl-CoA[mm1] + CO2[mm1] + H+[mm1] + NADH[mm1]	Glycolysis / Gluconeogenesis_Muscle1	2.57	2.45	2.45	2.45	2.45	2.45	2.45	2.45	2.45	2.45	2.45	2.45	2.45	2.45	2.45	2.45	2.13	2.07	2.02	1.63	1.48	1.42	1.38	1.34	1.31	1.29	1.26	1.25	1.15	1.11
		HMR_4388_m1	H+[cm1] + NADH[cm1] + pyruvate[cm1] <=> L-lactate[cm1] + NAD+[cm1]	Glycolysis / Gluconeogenesis_Muscle1	0	-0.31	-1.16	-1.55	-1.9	-2.09	-2.24	-2.42	-2.45	-2.45	-2.45	-2.45	-2.45	-2.45	-2.45	-2.45	-2.13	-2.07	-2.02	-1.63	-1.38	-1.11	-0.95	-0.77	-0.65	-0.55	-0.43	-0.35	0	0
		HMR_4379_m1	ATP[cm1] + fructose-6-phosphate[cm1] => ADP[cm1] + fructose-1,6-bisphosphate[cm1]	Glycolysis / Gluconeogenesis_Muscle1	1.29	1.07	0.65	0.45	0.28	0.18	0.1	0.02	0	0	0	0	0	0	0	0	0	0	0	0	0.05	0.15	0.22	0.29	0.33	0.37	0.42	0.45	0.58	0.55
		HMR_4358_m1	ADP[cm1] + PEP[cm1] => ATP[cm1] + pyruvate[cm1]	Glycolysis / Gluconeogenesis_Muscle1	2.57	2.14	1.3	0.91	0.55	0.36	0.21	0.03	0	0	0	0	0	0	0	0	0	0	0	0	0.1	0.31	0.43	0.57	0.66	0.74	0.83	0.89	1.15	1.11
		HMR_4363_m1	2-phospho-D-glycerate[cm1] <=> H2O[cm1] + PEP[cm1]	Glycolysis / Gluconeogenesis_Muscle1	2.57	2.14	1.3	0.91	0.55	0.36	0.21	0.03	0	0	0	0	0	0	0	0	0	0	0	0	0.1	0.31	0.43	0.57	0.66	0.74	0.83	0.89	1.15	1.11
		HMR_4365_m1	2-phospho-D-glycerate[cm1] <=> 3-phospho-D-glycerate[cm1]	Glycolysis / Gluconeogenesis_Muscle1	-2.57	-2.14	-1.3	-0.91	-0.55	-0.36	-0.21	-0.03	0	0	0	0	0	0	0	0	0	0	0	0	-0.1	-0.31	-0.43	-0.57	-0.66	-0.74	-0.83	-0.89	-1.15	-1.11
		HMR_4368_m1	1,3-bisphospho-D-glycerate[cm1] + ADP[cm1] <=> 3-phospho-D-glycerate[cm1] + ATP[cm1]	Glycolysis / Gluconeogenesis_Muscle1	2.57	2.14	1.3	0.91	0.55	0.36	0.21	0.03	0	0	0	0	0	0	0	0	0	0	0	0	0.1	0.31	0.43	0.57	0.66	0.74	0.83	0.89	1.15	1.11
		HMR_4373_m1	1,3-bisphospho-D-glycerate[cm1] + H+[cm1] + NADH[cm1] <=> GAP[cm1] + NAD+[cm1] + Pi[cm1]	Glycolysis / Gluconeogenesis_Muscle1	-2.57	-2.14	-1.3	-0.91	-0.55	-0.36	-0.21	-0.03	0	0	0	0	0	0	0	0	0	0	0	0	-0.1	-0.31	-0.43	-0.57	-0.66	-0.74	-0.83	-0.89	-1.15	-1.11
		HMR_4375_m1	DHAP[cm1] + GAP[cm1] <=> fructose-1,6-bisphosphate[cm1]	Glycolysis / Gluconeogenesis_Muscle1	-1.29	-1.07	-0.65	-0.45	-0.28	-0.18	-0.1	-0.02	0	0	0	0	0	0	0	0	0	0	0	0	-0.05	-0.15	-0.22	-0.29	-0.33	-0.37	-0.42	-0.45	-0.58	-0.55
		HMR_4381_m1	fructose-6-phosphate[cm1] <=> glucose-6-phosphate[cm1]	Glycolysis / Gluconeogenesis_Muscle1	-1.29	-1.07	-0.65	-0.45	-0.28	-0.18	-0.1	-0.02	0	0	0	0	0	0	0	0	0	0	0	0	-0.05	-0.15	-0.22	-0.29	-0.33	-0.37	-0.42	-0.45	-0.58	-0.55
		HMR_4391_m1	DHAP[cm1] <=> GAP[cm1]	Glycolysis / Gluconeogenesis_Muscle1	1.29	1.07	0.65	0.45	0.28	0.18	0.1	0.02	0	0	0	0	0	0	0	0	0	0	0	0	0.05	0.15	0.22	0.29	0.33	0.37	0.42	0.45	0.58	0.55
		HMR_4394_m1	ATP[cm1] + glucose[cm1] => ADP[cm1] + glucose-6-phosphate[cm1]	Glycolysis / Gluconeogenesis_Muscle1	0	0	0	0	0	0	0	0	0	0	0	0	0	0	0	0	0	0	0	0	0	0	0	0	0	0	0	0	0.15	0.15
		HMR_4396_m1	glucose-1-phosphate[cm1] <=> glucose-6-phosphate[cm1]	Glycolysis / Gluconeogenesis_Muscle1	1.29	1.07	0.65	0.45	0.28	0.18	0.1	0.02	0	0	0	0	0	0	0	0	0	0	0	0	0.05	0.15	0.22	0.29	0.33	0.37	0.42	0.45	0.43	0.41
		HMR_3163_m1	butyryl-CoA[mm1] + FAD[mm1] => crotonyl-CoA[mm1] + FADH2[mm1]	Butanoate metabolism_Muscle1	0	0	0	0	0	0	0	0	0	0	0	0	0	0	0	0	0	0	0	0.04	0.06	0.06	0.06	0.06	0.06	0.06	0.06	0.06	0.06	0.06
		HMR_4002_m1	2 ADP[cm1] <=> AMP[cm1] + ATP[cm1]	Purine metabolism_Muscle1	0	0	0	0	0	0	0	0	0	0	0	0	0	0	0	0	0	0	0	-0.04	-0.06	-0.06	-0.06	-0.06	-0.06	-0.06	-0.06	-0.06	-0.06	-0.06
		HMR_4004_m1	2 ADP[mm1] <=> AMP[mm1] + ATP[mm1]	Purine metabolism_Muscle1	0	0	0	0	0	0	0	0	0	0	0	0	0	0	0	0	0	0	0	0	0	0	0	0	0	0	0	0	0	0
		HMR_3966_m1	ATP[mm1] + H2O[mm1] => AMP[mm1] + PPi[mm1]	Nucleotide metabolism_Muscle1	0	0	0	0	0	0	0	0	0	0	0	0	0	0	0.1	0.32	0	0	0	0	0	0	0	0	0	0	0	0	0	0
		HMR_7801_m1	ADP[mm1] + GDP[mm1] <=> AMP[mm1] + GTP[mm1]	Nucleotide metabolism_Muscle1	0	0	0	0	0	0	0	0	0	0	0	0	0	0	-0.1	-0.32	0	0	0	0	0	0	0	0	0	0	0	0	0	0
		HMR_3164_m1	crotonyl-CoA[mm1] + H2O[mm1] => (S)-3-hydroxybutyryl-CoA[mm1]	Tryptophan metabolism_Muscle1	0	0	0	0	0	0	0	0	0	0	0	0	0	0	0	0	0	0	0	0.04	0.06	0.06	0.06	0.06	0.06	0.06	0.06	0.06	0.06	0.06
		HMR_3166_m1	(S)-3-hydroxybutyryl-CoA[mm1] + NAD+[mm1] => acetoacetyl-CoA[mm1] + H+[mm1] + NADH[mm1]	Tryptophan metabolism_Muscle1	0	0	0	0	0	0	0	0	0	0	0	0	0	0	0	0	0	0	0	0.04	0.06	0.06	0.06	0.06	0.06	0.06	0.06	0.06	0.06	0.06
		HMR_3885_m1	acetoacetyl-CoA[mm1] + CoA[mm1] <=> 2 acetyl-CoA[mm1]	Tryptophan metabolism_Muscle1	0	0	0	0	0	0	0	0	0	0	0	0	0	0	0	0	0	0	0	0.04	0.06	0.06	0.06	0.06	0.06	0.06	0.06	0.06	0.06	0.06
		HMR_0710_m1	isocitrate[cm1] + NADP+[cm1] => AKG[cm1] + CO2[cm1] + H+[cm1] + NADPH[cm1]	Tricarboxylic acid cycle and glyoxylate/dicarboxylate metabolism_Muscle1	0	0	0	0	0	0	0	0	1.21	1.7	1.9	2.14	2.29	2.42	2.45	2.45	0	0	0	0	0	0	0	0	0	0	0	0	0	0
		HMR_3957_m1	isocitrate[mm1] + NAD+[mm1] => AKG[mm1] + CO2[mm1] + H+[mm1] + NADH[mm1]	Tricarboxylic acid cycle and glyoxylate/dicarboxylate metabolism_Muscle1	0.81	1.05	1.05	1.05	1.05	1.05	1.05	2.45	1.24	0.76	0.55	0.32	0.17	0.03	0	0	2.13	1.82	1.92	1.99	1.95	1.89	1.85	1.8	1.78	1.75	1.73	1.71	1.62	1.57
		HMR_3958_m1	isocitrate[mm1] + NADP+[mm1] => AKG[mm1] + CO2[mm1] + H+[mm1] + NADPH[mm1]	Tricarboxylic acid cycle and glyoxylate/dicarboxylate metabolism_Muscle1	1.76	1.4	1.4	1.4	1.4	1.4	1.4	0	0	0	0	0	0	0	0	0	0	0.25	0.1	0	0	0	0	0	0	0	0	0	0	0
		HMR_4139_m1	H+[cm1] + NADH[cm1] + OAA[cm1] <=> malate[cm1] + NAD+[cm1]	Tricarboxylic acid cycle and glyoxylate/dicarboxylate metabolism_Muscle1	-2.57	-2.45	-2.45	-2.45	-2.45	-2.45	-2.45	-3.86	-2.65	-2.45	-2.45	-2.45	-2.45	-2.45	-2.45	-2.45	-2.57	-2.07	-2.02	-1.94	-1.77	-1.52	-1.37	-1.2	-1.09	-1	-0.89	-0.82	-0.46	-0.28
		HMR_4141_m1	H+[mm1] + NADH[mm1] + OAA[mm1] <=> malate[mm1] + NAD+[mm1]	Tricarboxylic acid cycle and glyoxylate/dicarboxylate metabolism_Muscle1	0	0	0	0	0	0	0	1.4	0.19	0	0	0	0	0	0	0	0.44	0	0	-0.04	-0.18	-0.36	-0.48	-0.6	-0.68	-0.75	-0.84	-0.89	-1.16	-1.3
		HMR_4145_m1	citrate[mm1] + CoA[mm1] <=> acetyl-CoA[mm1] + H2O[mm1] + OAA[mm1]	Tricarboxylic acid cycle and glyoxylate/dicarboxylate metabolism_Muscle1	-2.57	-2.45	-2.45	-2.45	-2.45	-2.45	-2.45	-2.45	-2.45	-2.45	-2.45	-2.45	-2.45	-2.45	-2.45	-2.45	-2.13	-2.07	-2.02	-1.99	-1.95	-1.89	-1.85	-1.8	-1.78	-1.75	-1.73	-1.71	-1.62	-1.57
		HMR_4147_m1	CoA[mm1] + GTP[mm1] + succinate[mm1] <=> GDP[mm1] + Pi[mm1] + succinyl-CoA[mm1]	Tricarboxylic acid cycle and glyoxylate/dicarboxylate metabolism_Muscle1	0	0	0	0	0	0	0	0	0	0	0	0	0	0	-0.1	-0.32	0	0	0	0	0	0	0	0	0	0	0	0	0	0
		HMR_4152_m1	ADP[mm1] + Pi[mm1] + succinyl-CoA[mm1] <=> ATP[mm1] + CoA[mm1] + succinate[mm1]	Tricarboxylic acid cycle and glyoxylate/dicarboxylate metabolism_Muscle1	2.57	2.45	2.45	2.45	2.45	2.45	2.45	2.45	2.45	2.45	2.45	2.45	2.45	2.45	2.35	2.13	2.13	2.07	2.02	1.99	1.95	1.89	1.85	1.8	1.78	1.75	1.73	1.71	1.62	1.57
		HMR_4410_m1	fumarate[mm1] + H2O[mm1] <=> malate[mm1]	Tricarboxylic acid cycle and glyoxylate/dicarboxylate metabolism_Muscle1	2.57	2.45	2.45	2.45	2.45	2.45	2.45	2.45	2.45	2.45	2.45	2.45	2.45	2.45	2.45	2.45	2.13	2.07	2.02	1.99	1.95	1.89	1.85	1.8	1.78	1.75	1.73	1.71	1.62	1.57
		HMR_4454_m1	citrate[cm1] <=> isocitrate[cm1]	Tricarboxylic acid cycle and glyoxylate/dicarboxylate metabolism_Muscle1	0	0	0	0	0	0	0	0	1.21	1.7	1.9	2.14	2.29	2.42	2.45	2.45	0	0	0	0	0	0	0	0	0	0	0	0	0	0
		HMR_4456_m1	citrate[mm1] <=> isocitrate[mm1]	Tricarboxylic acid cycle and glyoxylate/dicarboxylate metabolism_Muscle1	2.57	2.45	2.45	2.45	2.45	2.45	2.45	2.45	1.24	0.76	0.55	0.32	0.17	0.03	0	0	2.13	2.07	2.02	1.99	1.95	1.89	1.85	1.8	1.78	1.75	1.73	1.71	1.62	1.57
		HMR_4652_m1	fumarate[mm1] + ubiquinol[mm1] <=> succinate[mm1] + ubiquinone[mm1]	Tricarboxylic acid cycle and glyoxylate/dicarboxylate metabolism_Muscle1	-2.57	-2.45	-2.45	-2.45	-2.45	-2.45	-2.45	-2.45	-2.45	-2.45	-2.45	-2.45	-2.45	-2.45	-2.45	-2.45	-2.13	-2.07	-2.02	-1.99	-1.95	-1.89	-1.85	-1.8	-1.78	-1.75	-1.73	-1.71	-1.62	-1.57
		HMR_5297_m1	AKG[mm1] + CoA[mm1] + NAD+[mm1] => CO2[mm1] + H+[mm1] + NADH[mm1] + succinyl-CoA[mm1]	Tricarboxylic acid cycle and glyoxylate/dicarboxylate metabolism_Muscle1	2.57	2.45	2.45	2.45	2.45	2.45	2.45	2.45	2.45	2.45	2.45	2.45	2.45	2.45	2.45	2.45	2.13	2.07	2.02	1.99	1.95	1.89	1.85	1.8	1.78	1.75	1.73	1.71	1.62	1.57
		HMR_3977_m1	H2O[cm1] + PPi[cm1] => 2 Pi[cm1]	Oxidative phosphorylation_Muscle1	0	0	0	0	0	0	0	0	0	0	0	0	0	0	0	0	0	0	0	0.04	0.06	0.06	0.06	0.06	0.06	0.06	0.06	0.06	0.06	0.06
		HMR_6911_m1	FADH2[mm1] + ubiquinone[mm1] <=> FAD[mm1] + ubiquinol[mm1]	Oxidative phosphorylation_Muscle1	0	0	0	0	0	0	0	0	0	0	0	0	0	0	0	0	0	0	0	0.31	0.41	0.41	0.41	0.41	0.41	0.41	0.41	0.41	0.41	0.41
		HMR_6912_m1	H2O[mm1] + PPi[mm1] => 2 Pi[mm1]	Oxidative phosphorylation_Muscle1	0	0	0	0	0	0	0	0	0	0	0	0	0	0	0.1	0.32	0	0	0	0	0	0	0	0	0	0	0	0	0	0
		HMR_6914_m1	4 ferrocytochrome C[mm1] + 8 H+[mm1] + O2[mm1] => 4 ferricytochrome C[mm1] + 4 H+[cm1] + 2 H2O[mm1]	Oxidative phosphorylation_Muscle1	7.72	7.36	7.36	7.36	7.36	7.36	7.36	7.36	7.36	7.36	7.36	7.36	7.36	7.36	7.36	7.36	6.4	6.21	6.06	5.92	5.78	5.6	5.48	5.36	5.28	5.21	5.12	5.07	4.8	4.66
		HMR_6916_m1	ADP[mm1] + 3 H+[cm1] + Pi[mm1] => ATP[mm1] + 3 H+[mm1] + H2O[mm1]	Oxidative phosphorylation_Muscle1	27.83	26.82	26.82	26.82	26.82	26.82	26.82	26.82	26.52	26.1	25.85	25.55	25.36	25.2	25.21	25.32	24.09	23.55	23.14	22.81	22.46	21.93	21.6	21.24	21.01	20.82	20.58	20.43	19.66	19.28
		HMR_6918_m1	2 ferricytochrome C[mm1] + 2 H+[mm1] + ubiquinol[mm1] => 2 ferrocytochrome C[mm1] + 4 H+[cm1] + ubiquinone[mm1]	Oxidative phosphorylation_Muscle1	15.44	14.73	14.73	14.73	14.73	14.73	14.73	14.73	14.73	14.73	14.73	14.73	14.73	14.73	14.73	14.73	12.8	12.41	12.13	11.83	11.57	11.2	10.97	10.71	10.55	10.41	10.25	10.14	9.6	9.33
		HMR_6921_m1	5 H+[mm1] + NADH[mm1] + ubiquinone[mm1] => 4 H+[cm1] + NAD+[mm1] + ubiquinol[mm1]	Oxidative phosphorylation_Muscle1	5.96	5.96	5.96	5.96	5.96	5.96	5.96	5.96	5.96	5.67	5.46	5.23	5.07	4.94	4.91	4.91	5.96	5.96	5.96	5.96	5.96	5.96	5.96	5.96	5.96	5.96	5.96	5.96	5.96	5.96
		HMR_0217_m1	AMP[cm1] + palmitoyl-CoA[cm1] + PPi[cm1] <=> ATP[cm1] + CoA[cm1] + palmitate[cm1]	Fatty acid activation (cytosolic)_Muscle1	0	0	0	0	0	0	0	0	0	0	0	0	0	0	0	0	0	0	0	-0.04	-0.06	-0.06	-0.06	-0.06	-0.06	-0.06	-0.06	-0.06	-0.06	-0.06
		HMR_2626_m1	CoA[cm1] + L-palmitoylcarnitine[cm1] <=> L-carnitine[cm1] + palmitoyl-CoA[cm1]	Carnitine shuttle (cytosolic)_Muscle1	0	0	0	0	0	0	0	0	0	0	0	0	0	0	0	0	0	0	0	-0.04	-0.06	-0.06	-0.06	-0.06	-0.06	-0.06	-0.06	-0.06	-0.06	-0.06
		HMR_2629_m1	L-carnitine[cm1] + L-palmitoylcarnitine[mm1] <=> L-carnitine[mm1] + L-palmitoylcarnitine[cm1]	Carnitine shuttle (mitochondrial)_Muscle1	0	0	0	0	0	0	0	0	0	0	0	0	0	0	0	0	0	0	0	-0.04	-0.06	-0.06	-0.06	-0.06	-0.06	-0.06	-0.06	-0.06	-0.06	-0.06
		HMR_2630_m1	CoA[mm1] + L-palmitoylcarnitine[mm1] <=> L-carnitine[mm1] + palmitoyl-CoA[mm1]	Carnitine shuttle (mitochondrial)_Muscle1	0	0	0	0	0	0	0	0	0	0	0	0	0	0	0	0	0	0	0	0.04	0.06	0.06	0.06	0.06	0.06	0.06	0.06	0.06	0.06	0.06
		HMR_3121_m1	FAD[mm1] + palmitoyl-CoA[mm1] => (2E)-hexadecenoyl-CoA[mm1] + FADH2[mm1]	Beta oxidation of even-chain fatty acids (mitochondrial)_Muscle1	0	0	0	0	0	0	0	0	0	0	0	0	0	0	0	0	0	0	0	0.04	0.06	0.06	0.06	0.06	0.06	0.06	0.06	0.06	0.06	0.06
		HMR_3122_m1	(2E)-hexadecenoyl-CoA[mm1] + H2O[mm1] => (S)-3-hydroxyhexadecanoyl-CoA[mm1]	Beta oxidation of even-chain fatty acids (mitochondrial)_Muscle1	0	0	0	0	0	0	0	0	0	0	0	0	0	0	0	0	0	0	0	0.04	0.06	0.06	0.06	0.06	0.06	0.06	0.06	0.06	0.06	0.06
		HMR_3123_m1	(S)-3-hydroxyhexadecanoyl-CoA[mm1] + NAD+[mm1] => 3-oxopalmitoyl-CoA[mm1] + H+[mm1] + NADH[mm1]	Beta oxidation of even-chain fatty acids (mitochondrial)_Muscle1	0	0	0	0	0	0	0	0	0	0	0	0	0	0	0	0	0	0	0	0.04	0.06	0.06	0.06	0.06	0.06	0.06	0.06	0.06	0.06	0.06
		HMR_3125_m1	3-oxopalmitoyl-CoA[mm1] + CoA[mm1] => acetyl-CoA[mm1] + myristoyl-CoA[mm1]	Beta oxidation of even-chain fatty acids (mitochondrial)_Muscle1	0	0	0	0	0	0	0	0	0	0	0	0	0	0	0	0	0	0	0	0.04	0.06	0.06	0.06	0.06	0.06	0.06	0.06	0.06	0.06	0.06
		HMR_3128_m1	FAD[mm1] + myristoyl-CoA[mm1] => (2E)-tetradecenoyl-CoA[mm1] + FADH2[mm1]	Beta oxidation of even-chain fatty acids (mitochondrial)_Muscle1	0	0	0	0	0	0	0	0	0	0	0	0	0	0	0	0	0	0	0	0.04	0.06	0.06	0.06	0.06	0.06	0.06	0.06	0.06	0.06	0.06
		HMR_3129_m1	(2E)-tetradecenoyl-CoA[mm1] + H2O[mm1] => (S)-3-hydroxytetradecanoyl-CoA[mm1]	Beta oxidation of even-chain fatty acids (mitochondrial)_Muscle1	0	0	0	0	0	0	0	0	0	0	0	0	0	0	0	0	0	0	0	0.04	0.06	0.06	0.06	0.06	0.06	0.06	0.06	0.06	0.06	0.06
		HMR_3130_m1	(S)-3-hydroxytetradecanoyl-CoA[mm1] + NAD+[mm1] => 3-oxotetradecanoyl-CoA[mm1] + H+[mm1] + NADH[mm1]	Beta oxidation of even-chain fatty acids (mitochondrial)_Muscle1	0	0	0	0	0	0	0	0	0	0	0	0	0	0	0	0	0	0	0	0.04	0.06	0.06	0.06	0.06	0.06	0.06	0.06	0.06	0.06	0.06
		HMR_3132_m1	3-oxotetradecanoyl-CoA[mm1] + CoA[mm1] => acetyl-CoA[mm1] + lauroyl-CoA[mm1]	Beta oxidation of even-chain fatty acids (mitochondrial)_Muscle1	0	0	0	0	0	0	0	0	0	0	0	0	0	0	0	0	0	0	0	0.04	0.06	0.06	0.06	0.06	0.06	0.06	0.06	0.06	0.06	0.06
		HMR_3135_m1	FAD[mm1] + lauroyl-CoA[mm1] => (2E)-dodecenoyl-CoA[mm1] + FADH2[mm1]	Beta oxidation of even-chain fatty acids (mitochondrial)_Muscle1	0	0	0	0	0	0	0	0	0	0	0	0	0	0	0	0	0	0	0	0.04	0.06	0.06	0.06	0.06	0.06	0.06	0.06	0.06	0.06	0.06
		HMR_3136_m1	(2E)-dodecenoyl-CoA[mm1] + H2O[mm1] => (S)-3-hydroxydodecanoyl-CoA[mm1]	Beta oxidation of even-chain fatty acids (mitochondrial)_Muscle1	0	0	0	0	0	0	0	0	0	0	0	0	0	0	0	0	0	0	0	0.04	0.06	0.06	0.06	0.06	0.06	0.06	0.06	0.06	0.06	0.06
		HMR_3137_m1	(S)-3-hydroxydodecanoyl-CoA[mm1] + NAD+[mm1] => 3-oxododecanoyl-CoA[mm1] + H+[mm1] + NADH[mm1]	Beta oxidation of even-chain fatty acids (mitochondrial)_Muscle1	0	0	0	0	0	0	0	0	0	0	0	0	0	0	0	0	0	0	0	0.04	0.06	0.06	0.06	0.06	0.06	0.06	0.06	0.06	0.06	0.06
		HMR_3139_m1	3-oxododecanoyl-CoA[mm1] + CoA[mm1] => acetyl-CoA[mm1] + decanoyl-CoA[mm1]	Beta oxidation of even-chain fatty acids (mitochondrial)_Muscle1	0	0	0	0	0	0	0	0	0	0	0	0	0	0	0	0	0	0	0	0.04	0.06	0.06	0.06	0.06	0.06	0.06	0.06	0.06	0.06	0.06
		HMR_3142_m1	decanoyl-CoA[mm1] + FAD[mm1] => (2E)-decenoyl-CoA[mm1] + FADH2[mm1]	Beta oxidation of even-chain fatty acids (mitochondrial)_Muscle1	0	0	0	0	0	0	0	0	0	0	0	0	0	0	0	0	0	0	0	0.04	0.06	0.06	0.06	0.06	0.06	0.06	0.06	0.06	0.06	0.06
		HMR_3143_m1	(2E)-decenoyl-CoA[mm1] + H2O[mm1] => (S)-hydroxydecanoyl-CoA[mm1]	Beta oxidation of even-chain fatty acids (mitochondrial)_Muscle1	0	0	0	0	0	0	0	0	0	0	0	0	0	0	0	0	0	0	0	0.04	0.06	0.06	0.06	0.06	0.06	0.06	0.06	0.06	0.06	0.06
		HMR_3144_m1	(S)-hydroxydecanoyl-CoA[mm1] + NAD+[mm1] => 3-oxodecanoyl-CoA[mm1] + H+[mm1] + NADH[mm1]	Beta oxidation of even-chain fatty acids (mitochondrial)_Muscle1	0	0	0	0	0	0	0	0	0	0	0	0	0	0	0	0	0	0	0	0.04	0.06	0.06	0.06	0.06	0.06	0.06	0.06	0.06	0.06	0.06
		HMR_3146_m1	3-oxodecanoyl-CoA[mm1] + CoA[mm1] => acetyl-CoA[mm1] + octanoyl-CoA[mm1]	Beta oxidation of even-chain fatty acids (mitochondrial)_Muscle1	0	0	0	0	0	0	0	0	0	0	0	0	0	0	0	0	0	0	0	0.04	0.06	0.06	0.06	0.06	0.06	0.06	0.06	0.06	0.06	0.06
		HMR_3149_m1	FAD[mm1] + octanoyl-CoA[mm1] => (2E)-octenoyl-CoA[mm1] + FADH2[mm1]	Beta oxidation of even-chain fatty acids (mitochondrial)_Muscle1	0	0	0	0	0	0	0	0	0	0	0	0	0	0	0	0	0	0	0	0.04	0.06	0.06	0.06	0.06	0.06	0.06	0.06	0.06	0.06	0.06
		HMR_3150_m1	(2E)-octenoyl-CoA[mm1] + H2O[mm1] => (S)-hydroxyoctanoyl-CoA[mm1]	Beta oxidation of even-chain fatty acids (mitochondrial)_Muscle1	0	0	0	0	0	0	0	0	0	0	0	0	0	0	0	0	0	0	0	0.04	0.06	0.06	0.06	0.06	0.06	0.06	0.06	0.06	0.06	0.06
		HMR_3151_m1	(S)-hydroxyoctanoyl-CoA[mm1] + NAD+[mm1] => 3-oxooctanoyl-CoA[mm1] + H+[mm1] + NADH[mm1]	Beta oxidation of even-chain fatty acids (mitochondrial)_Muscle1	0	0	0	0	0	0	0	0	0	0	0	0	0	0	0	0	0	0	0	0.04	0.06	0.06	0.06	0.06	0.06	0.06	0.06	0.06	0.06	0.06
		HMR_3153_m1	3-oxooctanoyl-CoA[mm1] + CoA[mm1] => acetyl-CoA[mm1] + hexanoyl-CoA[mm1]	Beta oxidation of even-chain fatty acids (mitochondrial)_Muscle1	0	0	0	0	0	0	0	0	0	0	0	0	0	0	0	0	0	0	0	0.04	0.06	0.06	0.06	0.06	0.06	0.06	0.06	0.06	0.06	0.06
		HMR_3156_m1	FAD[mm1] + hexanoyl-CoA[mm1] => (2E)-hexenoyl-CoA[mm1] + FADH2[mm1]	Beta oxidation of even-chain fatty acids (mitochondrial)_Muscle1	0	0	0	0	0	0	0	0	0	0	0	0	0	0	0	0	0	0	0	0.04	0.06	0.06	0.06	0.06	0.06	0.06	0.06	0.06	0.06	0.06
		HMR_3157_m1	(2E)-hexenoyl-CoA[mm1] + H2O[mm1] => (S)-hydroxyhexanoyl-CoA[mm1]	Beta oxidation of even-chain fatty acids (mitochondrial)_Muscle1	0	0	0	0	0	0	0	0	0	0	0	0	0	0	0	0	0	0	0	0.04	0.06	0.06	0.06	0.06	0.06	0.06	0.06	0.06	0.06	0.06
		HMR_3158_m1	(S)-hydroxyhexanoyl-CoA[mm1] + NAD+[mm1] => 3-oxohexanoyl-CoA[mm1] + H+[mm1] + NADH[mm1]	Beta oxidation of even-chain fatty acids (mitochondrial)_Muscle1	0	0	0	0	0	0	0	0	0	0	0	0	0	0	0	0	0	0	0	0.04	0.06	0.06	0.06	0.06	0.06	0.06	0.06	0.06	0.06	0.06
		HMR_3160_m1	3-oxohexanoyl-CoA[mm1] + CoA[mm1] => acetyl-CoA[mm1] + butyryl-CoA[mm1]	Beta oxidation of even-chain fatty acids (mitochondrial)_Muscle1	0	0	0	0	0	0	0	0	0	0	0	0	0	0	0	0	0	0	0	0.04	0.06	0.06	0.06	0.06	0.06	0.06	0.06	0.06	0.06	0.06
		HMR_0478_m1	DHAP[cm1] + H+[cm1] + NADPH[cm1] => NADP+[cm1] + sn-glycerol-3-phosphate[cm1]	Glycerophospholipid metabolism_Muscle1	0	0	0	0	0	0	0	0	1.21	1.7	1.9	2.14	2.29	2.42	2.45	2.45	0	0	0	0	0	0	0	0	0	0	0	0	0	0
		HMR_0479_m1	DHAP[cm1] + H+[cm1] + NADH[cm1] => NAD+[cm1] + sn-glycerol-3-phosphate[cm1]	Glycerophospholipid metabolism_Muscle1	6.9	6.31	6.31	6.31	6.31	6.31	6.31	6.31	5.1	4.91	4.91	4.91	4.91	4.91	4.91	4.91	4.7	4.38	4.15	3.58	3.26	2.94	2.75	2.54	2.41	2.29	2.15	2.07	1.61	1.39
		HMR_0483_m1	DHAP[cm1] + ubiquinol[mm1] => sn-glycerol-3-phosphate[cm1] + ubiquinone[mm1]	Glycerophospholipid metabolism_Muscle1	-6.9	-6.31	-6.31	-6.31	-6.31	-6.31	-6.31	-6.31	-6.31	-6.6	-6.81	-7.05	-7.2	-7.33	-7.36	-7.36	-4.7	-4.38	-4.15	-3.58	-3.26	-2.94	-2.75	-2.54	-2.41	-2.29	-2.15	-2.07	-1.61	-1.39
		HMR_4332_m1	dihydrofolate[cm1] + H+[cm1] + NADH[cm1] <=> NAD+[cm1] + THF[cm1]	Folate metabolism_Muscle1	-0.88	-0.7	-0.7	-0.7	-0.7	-0.7	-0.7	0	0	0	0	0	0	0	0	0	0	-0.12	-0.05	0	0	0	0	0	0	0	0	0	0	0
		HMR_4335_m1	dihydrofolate[mm1] + H+[mm1] + NADPH[mm1] <=> NADP+[mm1] + THF[mm1]	Folate metabolism_Muscle1	0.88	0.7	0.7	0.7	0.7	0.7	0.7	0	0	0	0	0	0	0	0	0	0	0.12	0.05	0	0	0	0	0	0	0	0	0	0	0
		HMR_4654_m1	folate[cm1] + H+[cm1] + NADH[cm1] <=> dihydrofolate[cm1] + NAD+[cm1]	Folate metabolism_Muscle1	-0.88	-0.7	-0.7	-0.7	-0.7	-0.7	-0.7	0	0	0	0	0	0	0	0	0	0	-0.12	-0.05	0	0	0	0	0	0	0	0	0	0	0
		HMR_4656_m1	folate[mm1] + H+[mm1] + NADPH[mm1] => dihydrofolate[mm1] + NADP+[mm1]	Folate metabolism_Muscle1	0.88	0.7	0.7	0.7	0.7	0.7	0.7	0	0	0	0	0	0	0	0	0	0	0.12	0.05	0	0	0	0	0	0	0	0	0	0	0
		HMR_0216_m1	palmitate[sm1] => palmitate[cm1]	Transport, extracellular_Muscle1	0	0	0	0	0	0	0	0	0	0	0	0	0	0	0	0	0	0	0	0.04	0.06	0.06	0.06	0.06	0.06	0.06	0.06	0.06	0.06	0.06
		HMR_4885_m1	H2O[cm1] <=> H2O[sm1]	Transport, extracellular_Muscle1	6.43	6.29	6.71	6.91	7.09	7.18	7.26	7.35	7.36	7.36	7.36	7.36	7.36	7.36	7.36	7.36	6.4	6.21	6.06	5.61	5.33	5.04	4.86	4.66	4.54	4.43	4.3	4.22	3.96	3.85
		HMR_4896_m1	O2[cm1] <=> O2[sm1]	Transport, extracellular_Muscle1	-7.72	-7.36	-7.36	-7.36	-7.36	-7.36	-7.36	-7.36	-7.36	-7.36	-7.36	-7.36	-7.36	-7.36	-7.36	-7.36	-6.4	-6.21	-6.06	-5.92	-5.78	-5.6	-5.48	-5.36	-5.28	-5.21	-5.12	-5.07	-4.8	-4.66
		HMR_4919_m1	CO2[cm1] <=> CO2[sm1]	Transport, extracellular_Muscle1	7.72	7.36	7.36	7.36	7.36	7.36	7.36	7.36	7.36	7.36	7.36	7.36	7.36	7.36	7.36	7.36	6.4	6.21	6.06	5.61	5.38	5.19	5.08	4.95	4.87	4.8	4.72	4.66	4.39	4.26
		HMR_5029_m1	glucose[cm1] <=> glucose[sm1]	Transport, extracellular_Muscle1	0	0	0	0	0	0	0	0	0	0	0	0	0	0	0	0	0	0	0	0	0	0	0	0	0	0	0	0	-0.15	-0.15
		HMR_9728_m1	glycogen[cm1] <=> glycogen[sm1]	Transport, extracellular_Muscle1	-1.29	-1.07	-0.65	-0.45	-0.28	-0.18	-0.1	-0.02	0	0	0	0	0	0	0	0	0	0	0	0	-0.05	-0.15	-0.22	-0.29	-0.33	-0.37	-0.42	-0.45	-0.43	-0.41
		HMR_3949_m1	malate[mm1] + OAA[cm1] => malate[cm1] + OAA[mm1]	Transport, mitochondrial_Muscle1	2.57	2.45	2.45	2.45	2.45	2.45	2.45	3.86	2.65	2.45	2.45	2.45	2.45	2.45	2.45	2.45	2.57	2.07	2.02	1.94	1.77	1.52	1.37	1.2	1.09	1	0.89	0.82	0.46	0.28
		HMR_3952_m1	THF[cm1] <=> THF[mm1]	Transport, mitochondrial_Muscle1	-0.88	-0.7	-0.7	-0.7	-0.7	-0.7	-0.7	0	0	0	0	0	0	0	0	0	0	-0.12	-0.05	0	0	0	0	0	0	0	0	0	0	0
		HMR_4888_m1	H2O[cm1] <=> H2O[mm1]	Transport, mitochondrial_Muscle1	-38.12	-36.64	-36.64	-36.64	-36.64	-36.64	-36.64	-36.64	-36.34	-35.92	-35.66	-35.37	-35.18	-35.01	-34.82	-34.49	-32.62	-31.82	-31.22	-30.36	-29.72	-28.95	-28.47	-27.94	-27.6	-27.31	-26.97	-26.75	-25.61	-25.05
		HMR_4898_m1	O2[cm1] <=> O2[mm1]	Transport, mitochondrial_Muscle1	7.72	7.36	7.36	7.36	7.36	7.36	7.36	7.36	7.36	7.36	7.36	7.36	7.36	7.36	7.36	7.36	6.4	6.21	6.06	5.92	5.78	5.6	5.48	5.36	5.28	5.21	5.12	5.07	4.8	4.66
		HMR_4922_m1	CO2[cm1] <=> CO2[mm1]	Transport, mitochondrial_Muscle1	-7.72	-7.36	-7.36	-7.36	-7.36	-7.36	-7.36	-7.36	-6.15	-5.67	-5.46	-5.23	-5.07	-4.94	-4.91	-4.91	-6.4	-6.21	-6.06	-5.61	-5.38	-5.19	-5.08	-4.95	-4.87	-4.8	-4.72	-4.66	-4.39	-4.26
		HMR_4926_m1	H+[cm1] + pyruvate[cm1] => H+[mm1] + pyruvate[mm1]	Transport, mitochondrial_Muscle1	2.57	2.45	2.45	2.45	2.45	2.45	2.45	2.45	2.45	2.45	2.45	2.45	2.45	2.45	2.45	2.45	2.13	2.07	2.02	1.63	1.48	1.42	1.38	1.34	1.31	1.29	1.26	1.25	1.15	1.11
		HMR_4957_m1	citrate[mm1] => citrate[cm1]	Transport, mitochondrial_Muscle1	0	0	0	0	0	0	0	0	1.21	1.7	1.9	2.14	2.29	2.42	2.45	2.45	0	0	0	0	0	0	0	0	0	0	0	0	0	0
		HMR_5006_m1	folate[cm1] => folate[mm1]	Transport, mitochondrial_Muscle1	0.88	0.7	0.7	0.7	0.7	0.7	0.7	0	0	0	0	0	0	0	0	0	0	0.12	0.05	0	0	0	0	0	0	0	0	0	0	0
		HMR_5043_m1	H+[cm1] + Pi[cm1] <=> H+[mm1] + Pi[mm1]	Transport, mitochondrial_Muscle1	30.4	29.28	29.28	29.28	29.28	29.28	29.28	29.28	30.18	30.26	30.2	30.14	30.11	30.07	29.91	29.58	26.22	25.61	25.16	24.79	24.4	23.81	23.45	23.05	22.79	22.57	22.31	22.14	21.28	20.85
		HMR_6328_m1	ADP[cm1] + ATP[mm1] <=> ADP[mm1] + ATP[cm1]	Transport, mitochondrial_Muscle1	30.4	29.28	29.28	29.28	29.28	29.28	29.28	29.28	28.97	28.56	28.3	28.01	27.82	27.65	27.46	27.12	26.22	25.61	25.16	24.79	24.4	23.81	23.45	23.05	22.79	22.57	22.31	22.14	21.28	20.85
		HMR_6330_m1	AKG[cm1] + Pi[mm1] <=> AKG[mm1] + Pi[cm1]	Transport, mitochondrial_Muscle1	0	0	0	0	0	0	0	0	1.21	1.7	1.9	2.14	2.29	2.42	2.45	2.45	0	0	0	0	0	0	0	0	0	0	0	0	0	0
		HMR_9034_m1	glucose[sm1] <=> glucose[sb]	Exchange reactions_Muscle1	0	0	0	0	0	0	0	0	0	0	0	0	0	0	0	0	0	0	0	0	0	0	0	0	0	0	0	0	-0.15	-0.15
		HMR_9047_m1	H2O[sm1] <=> H2O[sb]	Exchange reactions_Muscle1	6.43	6.29	6.71	6.91	7.09	7.18	7.26	7.35	7.36	7.36	7.36	7.36	7.36	7.36	7.36	7.36	6.4	6.21	6.06	5.61	5.33	5.04	4.86	4.66	4.54	4.43	4.3	4.22	3.96	3.85
		HMR_9048_m1	O2[sm1] => O2[sb]	Exchange reactions_Muscle1	-7.72	-7.36	-7.36	-7.36	-7.36	-7.36	-7.36	-7.36	-7.36	-7.36	-7.36	-7.36	-7.36	-7.36	-7.36	-7.36	-6.4	-6.21	-6.06	-5.92	-5.78	-5.6	-5.48	-5.36	-5.28	-5.21	-5.12	-5.07	-4.8	-4.66
		HMR_9058_m1	CO2[sm1] => CO2[sb]	Exchange reactions_Muscle1	7.72	7.36	7.36	7.36	7.36	7.36	7.36	7.36	7.36	7.36	7.36	7.36	7.36	7.36	7.36	7.36	6.4	6.21	6.06	5.61	5.38	5.19	5.08	4.95	4.87	4.8	4.72	4.66	4.39	4.26
		HMR_9135_m1	L-lactate[sm1] <=> L-lactate[sb]	Exchange reactions_Muscle1	0	-0.31	-1.16	-1.55	-1.9	-2.09	-2.24	-2.42	-2.45	-2.45	-2.45	-2.45	-2.45	-2.45	-2.45	-2.45	-2.13	-2.07	-2.02	-1.63	-1.38	-1.11	-0.95	-0.77	-0.65	-0.55	-0.43	-0.35	0	0
		HMR_9729_m1	glycogen[sm1] <=> glycogen[sb]	Exchange reactions_Muscle1	-1.29	-1.07	-0.65	-0.45	-0.28	-0.18	-0.1	-0.02	0	0	0	0	0	0	0	0	0	0	0	0	-0.05	-0.15	-0.22	-0.29	-0.33	-0.37	-0.42	-0.45	-0.43	-0.41
		human_ATPMaintainance_m1	ATP[cm1] + H2O[cm1] => ADP[cm1] + Pi[cm1]	Artificial reactions_Muscle1	2	2	2	2	2	2	2	2	2	2	2	2	2	2	2	2	2	2	2	2	2	2	2	2	2	2	2	2	2	2
		EXC_BOTH_m02674s_m1	palmitate[sm1] <=> palmitate[sb]	AddedFatExchange_Muscle1	0	0	0	0	0	0	0	0	0	0	0	0	0	0	0	0	0	0	0	-0.04	-0.06	-0.06	-0.06	-0.06	-0.06	-0.06	-0.06	-0.06	-0.06	-0.06
		FreeLactateTransport_m1	L-lactate[sm1] <=> L-lactate[cm1]	Transport, extracellular_Muscle1	0	0.31	1.16	1.55	1.9	2.09	2.24	2.42	2.45	2.45	2.45	2.45	2.45	2.45	2.45	2.45	2.13	2.07	2.02	1.63	1.38	1.11	0.95	0.77	0.65	0.55	0.43	0.35	0	0
		GlycogenPhosphorylase_m1	Pi[cm1] + glycogen[cm1] => glucose-1-phosphate[cm1]	Starch and sucrose metabolism_Muscle1	1.29	1.07	0.65	0.45	0.28	0.18	0.1	0.02	0	0	0	0	0	0	0	0	0	0	0	0	0.05	0.15	0.22	0.29	0.33	0.37	0.42	0.45	0.43	0.41
		ATPwork_m1	ATP[cm1] + H2O[cm1] => ADP[cm1] + Pi[cm1] + ATPwork[cm1]	Artificial_Muscle1	32.26	30.49	29.22	28.64	28.1	27.82	27.59	27.32	26.97	26.56	26.3	26.01	25.82	25.65	25.46	25.12	24.22	23.61	23.16	22.7	22.44	22.16	21.99	21.79	21.67	21.57	21.44	21.36	20.74	20.25
		ATPworkOut_m1	ATPwork[cm1] => ATPwork[s]	Artificial_Muscle1	9	9	9	9	9	9	9	9	9	9	9	9	9	9	9	9	9	9	9	9	9	9	9	9	9	9	9	9	9	9
		HMR_4137_m2	CoA[mm2] + NAD+[mm2] + pyruvate[mm2] => acetyl-CoA[mm2] + CO2[mm2] + H+[mm2] + NADH[mm2]	Glycolysis / Gluconeogenesis_Muscle2	1.04	1.15	1.15	1.15	1.15	1.15	1.15	1.15	1.15	1.15	1.15	1.15	1.15	1.15	1.15	1.15	0.97	0.97	0.97	0.97	0.97	0.97	0.97	0.97	0.97	0.97	0.97	0.97	0.94	0.88
		HMR_4388_m2	H+[cm2] + NADH[cm2] + pyruvate[cm2] <=> L-lactate[cm2] + NAD+[cm2]	Glycolysis / Gluconeogenesis_Muscle2	9.73	7.42	6.39	5.91	5.48	5.24	5.06	4.88	4.71	4.48	4.33	4.17	4.06	3.97	3.86	3.68	3.08	2.5	2.07	1.63	1.38	1.11	0.95	0.77	0.65	0.55	0.43	0.35	0	0
		HMR_4379_m2	ATP[cm2] + fructose-6-phosphate[cm2] => ADP[cm2] + fructose-1,6-bisphosphate[cm2]	Glycolysis / Gluconeogenesis_Muscle2	5.38	4.29	3.77	3.53	3.32	3.2	3.11	3.02	2.93	2.82	2.74	2.66	2.61	2.56	2.51	2.42	2.03	1.74	1.52	1.3	1.18	1.04	0.96	0.87	0.81	0.76	0.7	0.66	0.47	0.44
		HMR_4358_m2	ADP[cm2] + PEP[cm2] => ATP[cm2] + pyruvate[cm2]	Glycolysis / Gluconeogenesis_Muscle2	10.77	8.57	7.54	7.06	6.63	6.4	6.21	6.04	5.86	5.63	5.49	5.32	5.22	5.13	5.02	4.83	4.05	3.47	3.04	2.61	2.35	2.09	1.92	1.74	1.62	1.52	1.4	1.33	0.94	0.88
		HMR_4363_m2	2-phospho-D-glycerate[cm2] <=> H2O[cm2] + PEP[cm2]	Glycolysis / Gluconeogenesis_Muscle2	10.77	8.57	7.54	7.06	6.63	6.4	6.21	6.04	5.86	5.63	5.49	5.32	5.22	5.13	5.02	4.83	4.05	3.47	3.04	2.61	2.35	2.09	1.92	1.74	1.62	1.52	1.4	1.33	0.94	0.88
		HMR_4365_m2	2-phospho-D-glycerate[cm2] <=> 3-phospho-D-glycerate[cm2]	Glycolysis / Gluconeogenesis_Muscle2	-10.77	-8.57	-7.54	-7.06	-6.63	-6.4	-6.21	-6.04	-5.86	-5.63	-5.49	-5.32	-5.22	-5.13	-5.02	-4.83	-4.05	-3.47	-3.04	-2.61	-2.35	-2.09	-1.92	-1.74	-1.62	-1.52	-1.4	-1.33	-0.94	-0.88
		HMR_4368_m2	1,3-bisphospho-D-glycerate[cm2] + ADP[cm2] <=> 3-phospho-D-glycerate[cm2] + ATP[cm2]	Glycolysis / Gluconeogenesis_Muscle2	10.77	8.57	7.54	7.06	6.63	6.4	6.21	6.04	5.86	5.63	5.49	5.32	5.22	5.13	5.02	4.83	4.05	3.47	3.04	2.61	2.35	2.09	1.92	1.74	1.62	1.52	1.4	1.33	0.94	0.88
		HMR_4373_m2	1,3-bisphospho-D-glycerate[cm2] + H+[cm2] + NADH[cm2] <=> GAP[cm2] + NAD+[cm2] + Pi[cm2]	Glycolysis / Gluconeogenesis_Muscle2	-10.77	-8.57	-7.54	-7.06	-6.63	-6.4	-6.21	-6.04	-5.86	-5.63	-5.49	-5.32	-5.22	-5.13	-5.02	-4.83	-4.05	-3.47	-3.04	-2.61	-2.35	-2.09	-1.92	-1.74	-1.62	-1.52	-1.4	-1.33	-0.94	-0.88
		HMR_4375_m2	DHAP[cm2] + GAP[cm2] <=> fructose-1,6-bisphosphate[cm2]	Glycolysis / Gluconeogenesis_Muscle2	-5.38	-4.29	-3.77	-3.53	-3.32	-3.2	-3.11	-3.02	-2.93	-2.82	-2.74	-2.66	-2.61	-2.56	-2.51	-2.42	-2.03	-1.74	-1.52	-1.3	-1.18	-1.04	-0.96	-0.87	-0.81	-0.76	-0.7	-0.66	-0.47	-0.44
		HMR_4381_m2	fructose-6-phosphate[cm2] <=> glucose-6-phosphate[cm2]	Glycolysis / Gluconeogenesis_Muscle2	-5.38	-4.29	-3.77	-3.53	-3.32	-3.2	-3.11	-3.02	-2.93	-2.82	-2.74	-2.66	-2.61	-2.56	-2.51	-2.42	-2.03	-1.74	-1.52	-1.3	-1.18	-1.04	-0.96	-0.87	-0.81	-0.76	-0.7	-0.66	-0.47	-0.44
		HMR_4391_m2	DHAP[cm2] <=> GAP[cm2]	Glycolysis / Gluconeogenesis_Muscle2	5.38	4.29	3.77	3.53	3.32	3.2	3.11	3.02	2.93	2.82	2.74	2.66	2.61	2.56	2.51	2.42	2.03	1.74	1.52	1.3	1.18	1.04	0.96	0.87	0.81	0.76	0.7	0.66	0.47	0.44
		HMR_4394_m2	ATP[cm2] + glucose[cm2] => ADP[cm2] + glucose-6-phosphate[cm2]	Glycolysis / Gluconeogenesis_Muscle2	0	0	0	0	0	0	0	0.06	0.23	0.39	0.49	0.6	0.68	0.74	0.82	0.95	0.88	0.76	0.66	0.57	0.51	0.45	0.42	0.38	0.35	0.33	0.31	0.29	0.12	0.11
		HMR_4396_m2	glucose-1-phosphate[cm2] <=> glucose-6-phosphate[cm2]	Glycolysis / Gluconeogenesis_Muscle2	5.38	4.29	3.77	3.53	3.32	3.2	3.11	2.95	2.7	2.43	2.25	2.06	1.93	1.82	1.69	1.47	1.14	0.98	0.86	0.74	0.66	0.59	0.54	0.49	0.46	0.43	0.4	0.37	0.35	0.33
		HMR_3163_m2	butyryl-CoA[mm2] + FAD[mm2] => crotonyl-CoA[mm2] + FADH2[mm2]	Butanoate metabolism_Muscle2	0	0	0	0	0	0	0	0	0	0	0	0	0	0	0	0	0.02	0.02	0.02	0.02	0.02	0.02	0.02	0.02	0.02	0.02	0.02	0.02	0.02	0.02
		HMR_4002_m2	2 ADP[cm2] <=> AMP[cm2] + ATP[cm2]	Purine metabolism_Muscle2	0	0	0	0	0	0	0	0	0	0	0	0	0	0	0	0	-0.02	-0.02	-0.02	-0.02	-0.02	-0.02	-0.02	-0.02	-0.02	-0.02	-0.02	-0.02	-0.02	-0.02
		HMR_7800_m2	ADP[cm2] + GDP[cm2] <=> AMP[cm2] + GTP[cm2]	Nucleotide metabolism_Muscle2	0	0	0	0	0	0	0	0	0	0	0	0	0	0	0	0	0	0	0	0	0	0	0	0	0	0	0	0	0	0
		HMR_3164_m2	crotonyl-CoA[mm2] + H2O[mm2] => (S)-3-hydroxybutyryl-CoA[mm2]	Tryptophan metabolism_Muscle2	0	0	0	0	0	0	0	0	0	0	0	0	0	0	0	0	0.02	0.02	0.02	0.02	0.02	0.02	0.02	0.02	0.02	0.02	0.02	0.02	0.02	0.02
		HMR_3166_m2	(S)-3-hydroxybutyryl-CoA[mm2] + NAD+[mm2] => acetoacetyl-CoA[mm2] + H+[mm2] + NADH[mm2]	Tryptophan metabolism_Muscle2	0	0	0	0	0	0	0	0	0	0	0	0	0	0	0	0	0.02	0.02	0.02	0.02	0.02	0.02	0.02	0.02	0.02	0.02	0.02	0.02	0.02	0.02
		HMR_3885_m2	acetoacetyl-CoA[mm2] + CoA[mm2] <=> 2 acetyl-CoA[mm2]	Tryptophan metabolism_Muscle2	0	0	0	0	0	0	0	0	0	0	0	0	0	0	0	0	0.02	0.02	0.02	0.02	0.02	0.02	0.02	0.02	0.02	0.02	0.02	0.02	0.02	0.02
		HMR_3957_m2	isocitrate[mm2] + NAD+[mm2] => AKG[mm2] + CO2[mm2] + H+[mm2] + NADH[mm2]	Tricarboxylic acid cycle and glyoxylate/dicarboxylate metabolism_Muscle2	0.37	0.13	1.15	0.13	0.13	0.13	0.13	0.13	1.15	0.13	1.15	0.13	1.15	1.15	1.15	1.15	1.16	0.14	1.16	1.16	1.16	1.16	1.16	1.16	0.14	1.16	1.16	0.14	1.13	1.07
		HMR_3958_m2	isocitrate[mm2] + NADP+[mm2] => AKG[mm2] + CO2[mm2] + H+[mm2] + NADPH[mm2]	Tricarboxylic acid cycle and glyoxylate/dicarboxylate metabolism_Muscle2	0.67	1.03	0	1.03	1.03	1.03	1.03	1.03	0	1.03	0	1.03	0	0	0	0	0	1.03	0	0	0	0	0	0	1.03	0	0	1.03	0	0
		HMR_4139_m2	H+[cm2] + NADH[cm2] + OAA[cm2] <=> malate[cm2] + NAD+[cm2]	Tricarboxylic acid cycle and glyoxylate/dicarboxylate metabolism_Muscle2	-1.04	-1.15	-2.18	-1.15	-1.15	-1.15	-1.15	-1.15	-2.18	-1.15	-2.18	-1.15	-2.18	-2.18	-2.18	-2.18	-2.19	-1.16	-2.19	-2.19	-2.19	-2.19	-2.19	-2.19	-1.16	-2.19	-2.19	-1.16	-2.04	-1.82
		HMR_4141_m2	H+[mm2] + NADH[mm2] + OAA[mm2] <=> malate[mm2] + NAD+[mm2]	Tricarboxylic acid cycle and glyoxylate/dicarboxylate metabolism_Muscle2	0	0	1.03	0	0	0	0	0	1.03	0	1.03	0	1.03	1.03	1.03	1.03	1.03	0	1.03	1.03	1.03	1.03	1.03	1.03	0	1.03	1.03	0	0.92	0.75
		HMR_4145_m2	citrate[mm2] + CoA[mm2] <=> acetyl-CoA[mm2] + H2O[mm2] + OAA[mm2]	Tricarboxylic acid cycle and glyoxylate/dicarboxylate metabolism_Muscle2	-1.04	-1.15	-1.15	-1.15	-1.15	-1.15	-1.15	-1.15	-1.15	-1.15	-1.15	-1.15	-1.15	-1.15	-1.15	-1.15	-1.16	-1.16	-1.16	-1.16	-1.16	-1.16	-1.16	-1.16	-1.16	-1.16	-1.16	-1.16	-1.13	-1.07
		HMR_4147_m2	CoA[mm2] + GTP[mm2] + succinate[mm2] <=> GDP[mm2] + Pi[mm2] + succinyl-CoA[mm2]	Tricarboxylic acid cycle and glyoxylate/dicarboxylate metabolism_Muscle2	0	0	0	0	0	0	0	0	0	0	0	0	0	0	0	0	0	0	0	0	0	0	0	0	0	0	0	0	0	0
		HMR_4152_m2	ADP[mm2] + Pi[mm2] + succinyl-CoA[mm2] <=> ATP[mm2] + CoA[mm2] + succinate[mm2]	Tricarboxylic acid cycle and glyoxylate/dicarboxylate metabolism_Muscle2	1.04	1.15	1.15	1.15	1.15	1.15	1.15	1.15	1.15	1.15	1.15	1.15	1.15	1.15	1.15	1.15	1.16	1.16	1.16	1.16	1.16	1.16	1.16	1.16	1.16	1.16	1.16	1.16	1.13	1.07
		HMR_4410_m2	fumarate[mm2] + H2O[mm2] <=> malate[mm2]	Tricarboxylic acid cycle and glyoxylate/dicarboxylate metabolism_Muscle2	1.04	1.15	1.15	1.15	1.15	1.15	1.15	1.15	1.15	1.15	1.15	1.15	1.15	1.15	1.15	1.15	1.16	1.16	1.16	1.16	1.16	1.16	1.16	1.16	1.16	1.16	1.16	1.16	1.13	1.07
		HMR_4456_m2	citrate[mm2] <=> isocitrate[mm2]	Tricarboxylic acid cycle and glyoxylate/dicarboxylate metabolism_Muscle2	1.04	1.15	1.15	1.15	1.15	1.15	1.15	1.15	1.15	1.15	1.15	1.15	1.15	1.15	1.15	1.15	1.16	1.16	1.16	1.16	1.16	1.16	1.16	1.16	1.16	1.16	1.16	1.16	1.13	1.07
		HMR_4652_m2	fumarate[mm2] + ubiquinol[mm2] <=> succinate[mm2] + ubiquinone[mm2]	Tricarboxylic acid cycle and glyoxylate/dicarboxylate metabolism_Muscle2	-1.04	-1.15	-1.15	-1.15	-1.15	-1.15	-1.15	-1.15	-1.15	-1.15	-1.15	-1.15	-1.15	-1.15	-1.15	-1.15	-1.16	-1.16	-1.16	-1.16	-1.16	-1.16	-1.16	-1.16	-1.16	-1.16	-1.16	-1.16	-1.13	-1.07
		HMR_5297_m2	AKG[mm2] + CoA[mm2] + NAD+[mm2] => CO2[mm2] + H+[mm2] + NADH[mm2] + succinyl-CoA[mm2]	Tricarboxylic acid cycle and glyoxylate/dicarboxylate metabolism_Muscle2	1.04	1.15	1.15	1.15	1.15	1.15	1.15	1.15	1.15	1.15	1.15	1.15	1.15	1.15	1.15	1.15	1.16	1.16	1.16	1.16	1.16	1.16	1.16	1.16	1.16	1.16	1.16	1.16	1.13	1.07
		HMR_3977_m2	H2O[cm2] + PPi[cm2] => 2 Pi[cm2]	Oxidative phosphorylation_Muscle2	0	0	0	0	0	0	0	0	0	0	0	0	0	0	0	0	0.02	0.02	0.02	0.02	0.02	0.02	0.02	0.02	0.02	0.02	0.02	0.02	0.02	0.02
		HMR_6911_m2	FADH2[mm2] + ubiquinone[mm2] <=> FAD[mm2] + ubiquinol[mm2]	Oxidative phosphorylation_Muscle2	0	0	0	0	0	0	0	0	0	0	0	0	0	0	0	0	0.17	0.17	0.17	0.17	0.17	0.17	0.17	0.17	0.17	0.17	0.17	0.17	0.17	0.17
		HMR_6914_m2	4 ferrocytochrome C[mm2] + 8 H+[mm2] + O2[mm2] => 4 ferricytochrome C[mm2] + 4 H+[cm2] + 2 H2O[mm2]	Oxidative phosphorylation_Muscle2	3.11	3.46	3.46	3.46	3.46	3.46	3.46	3.46	3.46	3.46	3.46	3.46	3.46	3.46	3.46	3.46	3.46	3.46	3.46	3.46	3.46	3.46	3.46	3.46	3.46	3.46	3.46	3.46	3.36	3.19
		HMR_6916_m2	ADP[mm2] + 3 H+[cm2] + Pi[mm2] => ATP[mm2] + 3 H+[mm2] + H2O[mm2]	Oxidative phosphorylation_Muscle2	11.24	12.25	12.25	12.25	12.25	12.25	12.25	12.25	12.25	12.25	12.25	12.25	12.25	12.25	12.25	12.25	12.29	12.29	12.29	12.29	12.29	12.29	12.29	12.29	12.29	12.29	12.29	12.29	11.99	11.51
		HMR_6918_m2	2 ferricytochrome C[mm2] + 2 H+[mm2] + ubiquinol[mm2] => 2 ferrocytochrome C[mm2] + 4 H+[cm2] + ubiquinone[mm2]	Oxidative phosphorylation_Muscle2	6.22	6.93	6.93	6.93	6.93	6.93	6.93	6.93	6.93	6.93	6.93	6.93	6.93	6.93	6.93	6.93	6.93	6.93	6.93	6.93	6.93	6.93	6.93	6.93	6.93	6.93	6.93	6.93	6.71	6.38
		HMR_6921_m2	5 H+[mm2] + NADH[mm2] + ubiquinone[mm2] => 4 H+[cm2] + NAD+[mm2] + ubiquinol[mm2]	Oxidative phosphorylation_Muscle2	2.44	2.44	2.44	2.44	2.44	2.44	2.44	2.44	2.44	2.44	2.44	2.44	2.44	2.44	2.44	2.44	2.44	2.44	2.44	2.44	2.44	2.44	2.44	2.44	2.44	2.44	2.44	2.44	2.44	2.44
		HMR_0217_m2	AMP[cm2] + palmitoyl-CoA[cm2] + PPi[cm2] <=> ATP[cm2] + CoA[cm2] + palmitate[cm2]	Fatty acid activation (cytosolic)_Muscle2	0	0	0	0	0	0	0	0	0	0	0	0	0	0	0	0	-0.02	-0.02	-0.02	-0.02	-0.02	-0.02	-0.02	-0.02	-0.02	-0.02	-0.02	-0.02	-0.02	-0.02
		HMR_2626_m2	CoA[cm2] + L-palmitoylcarnitine[cm2] <=> L-carnitine[cm2] + palmitoyl-CoA[cm2]	Carnitine shuttle (cytosolic)_Muscle2	0	0	0	0	0	0	0	0	0	0	0	0	0	0	0	0	-0.02	-0.02	-0.02	-0.02	-0.02	-0.02	-0.02	-0.02	-0.02	-0.02	-0.02	-0.02	-0.02	-0.02
		HMR_2629_m2	L-carnitine[cm2] + L-palmitoylcarnitine[mm2] <=> L-carnitine[mm2] + L-palmitoylcarnitine[cm2]	Carnitine shuttle (mitochondrial)_Muscle2	0	0	0	0	0	0	0	0	0	0	0	0	0	0	0	0	-0.02	-0.02	-0.02	-0.02	-0.02	-0.02	-0.02	-0.02	-0.02	-0.02	-0.02	-0.02	-0.02	-0.02
		HMR_2630_m2	CoA[mm2] + L-palmitoylcarnitine[mm2] <=> L-carnitine[mm2] + palmitoyl-CoA[mm2]	Carnitine shuttle (mitochondrial)_Muscle2	0	0	0	0	0	0	0	0	0	0	0	0	0	0	0	0	0.02	0.02	0.02	0.02	0.02	0.02	0.02	0.02	0.02	0.02	0.02	0.02	0.02	0.02
		HMR_3121_m2	FAD[mm2] + palmitoyl-CoA[mm2] => (2E)-hexadecenoyl-CoA[mm2] + FADH2[mm2]	Beta oxidation of even-chain fatty acids (mitochondrial)_Muscle2	0	0	0	0	0	0	0	0	0	0	0	0	0	0	0	0	0.02	0.02	0.02	0.02	0.02	0.02	0.02	0.02	0.02	0.02	0.02	0.02	0.02	0.02
		HMR_3122_m2	(2E)-hexadecenoyl-CoA[mm2] + H2O[mm2] => (S)-3-hydroxyhexadecanoyl-CoA[mm2]	Beta oxidation of even-chain fatty acids (mitochondrial)_Muscle2	0	0	0	0	0	0	0	0	0	0	0	0	0	0	0	0	0.02	0.02	0.02	0.02	0.02	0.02	0.02	0.02	0.02	0.02	0.02	0.02	0.02	0.02
		HMR_3123_m2	(S)-3-hydroxyhexadecanoyl-CoA[mm2] + NAD+[mm2] => 3-oxopalmitoyl-CoA[mm2] + H+[mm2] + NADH[mm2]	Beta oxidation of even-chain fatty acids (mitochondrial)_Muscle2	0	0	0	0	0	0	0	0	0	0	0	0	0	0	0	0	0.02	0.02	0.02	0.02	0.02	0.02	0.02	0.02	0.02	0.02	0.02	0.02	0.02	0.02
		HMR_3125_m2	3-oxopalmitoyl-CoA[mm2] + CoA[mm2] => acetyl-CoA[mm2] + myristoyl-CoA[mm2]	Beta oxidation of even-chain fatty acids (mitochondrial)_Muscle2	0	0	0	0	0	0	0	0	0	0	0	0	0	0	0	0	0.02	0.02	0.02	0.02	0.02	0.02	0.02	0.02	0.02	0.02	0.02	0.02	0.02	0.02
		HMR_3128_m2	FAD[mm2] + myristoyl-CoA[mm2] => (2E)-tetradecenoyl-CoA[mm2] + FADH2[mm2]	Beta oxidation of even-chain fatty acids (mitochondrial)_Muscle2	0	0	0	0	0	0	0	0	0	0	0	0	0	0	0	0	0.02	0.02	0.02	0.02	0.02	0.02	0.02	0.02	0.02	0.02	0.02	0.02	0.02	0.02
		HMR_3129_m2	(2E)-tetradecenoyl-CoA[mm2] + H2O[mm2] => (S)-3-hydroxytetradecanoyl-CoA[mm2]	Beta oxidation of even-chain fatty acids (mitochondrial)_Muscle2	0	0	0	0	0	0	0	0	0	0	0	0	0	0	0	0	0.02	0.02	0.02	0.02	0.02	0.02	0.02	0.02	0.02	0.02	0.02	0.02	0.02	0.02
		HMR_3130_m2	(S)-3-hydroxytetradecanoyl-CoA[mm2] + NAD+[mm2] => 3-oxotetradecanoyl-CoA[mm2] + H+[mm2] + NADH[mm2]	Beta oxidation of even-chain fatty acids (mitochondrial)_Muscle2	0	0	0	0	0	0	0	0	0	0	0	0	0	0	0	0	0.02	0.02	0.02	0.02	0.02	0.02	0.02	0.02	0.02	0.02	0.02	0.02	0.02	0.02
		HMR_3132_m2	3-oxotetradecanoyl-CoA[mm2] + CoA[mm2] => acetyl-CoA[mm2] + lauroyl-CoA[mm2]	Beta oxidation of even-chain fatty acids (mitochondrial)_Muscle2	0	0	0	0	0	0	0	0	0	0	0	0	0	0	0	0	0.02	0.02	0.02	0.02	0.02	0.02	0.02	0.02	0.02	0.02	0.02	0.02	0.02	0.02
		HMR_3135_m2	FAD[mm2] + lauroyl-CoA[mm2] => (2E)-dodecenoyl-CoA[mm2] + FADH2[mm2]	Beta oxidation of even-chain fatty acids (mitochondrial)_Muscle2	0	0	0	0	0	0	0	0	0	0	0	0	0	0	0	0	0.02	0.02	0.02	0.02	0.02	0.02	0.02	0.02	0.02	0.02	0.02	0.02	0.02	0.02
		HMR_3136_m2	(2E)-dodecenoyl-CoA[mm2] + H2O[mm2] => (S)-3-hydroxydodecanoyl-CoA[mm2]	Beta oxidation of even-chain fatty acids (mitochondrial)_Muscle2	0	0	0	0	0	0	0	0	0	0	0	0	0	0	0	0	0.02	0.02	0.02	0.02	0.02	0.02	0.02	0.02	0.02	0.02	0.02	0.02	0.02	0.02
		HMR_3137_m2	(S)-3-hydroxydodecanoyl-CoA[mm2] + NAD+[mm2] => 3-oxododecanoyl-CoA[mm2] + H+[mm2] + NADH[mm2]	Beta oxidation of even-chain fatty acids (mitochondrial)_Muscle2	0	0	0	0	0	0	0	0	0	0	0	0	0	0	0	0	0.02	0.02	0.02	0.02	0.02	0.02	0.02	0.02	0.02	0.02	0.02	0.02	0.02	0.02
		HMR_3139_m2	3-oxododecanoyl-CoA[mm2] + CoA[mm2] => acetyl-CoA[mm2] + decanoyl-CoA[mm2]	Beta oxidation of even-chain fatty acids (mitochondrial)_Muscle2	0	0	0	0	0	0	0	0	0	0	0	0	0	0	0	0	0.02	0.02	0.02	0.02	0.02	0.02	0.02	0.02	0.02	0.02	0.02	0.02	0.02	0.02
		HMR_3142_m2	decanoyl-CoA[mm2] + FAD[mm2] => (2E)-decenoyl-CoA[mm2] + FADH2[mm2]	Beta oxidation of even-chain fatty acids (mitochondrial)_Muscle2	0	0	0	0	0	0	0	0	0	0	0	0	0	0	0	0	0.02	0.02	0.02	0.02	0.02	0.02	0.02	0.02	0.02	0.02	0.02	0.02	0.02	0.02
		HMR_3143_m2	(2E)-decenoyl-CoA[mm2] + H2O[mm2] => (S)-hydroxydecanoyl-CoA[mm2]	Beta oxidation of even-chain fatty acids (mitochondrial)_Muscle2	0	0	0	0	0	0	0	0	0	0	0	0	0	0	0	0	0.02	0.02	0.02	0.02	0.02	0.02	0.02	0.02	0.02	0.02	0.02	0.02	0.02	0.02
		HMR_3144_m2	(S)-hydroxydecanoyl-CoA[mm2] + NAD+[mm2] => 3-oxodecanoyl-CoA[mm2] + H+[mm2] + NADH[mm2]	Beta oxidation of even-chain fatty acids (mitochondrial)_Muscle2	0	0	0	0	0	0	0	0	0	0	0	0	0	0	0	0	0.02	0.02	0.02	0.02	0.02	0.02	0.02	0.02	0.02	0.02	0.02	0.02	0.02	0.02
		HMR_3146_m2	3-oxodecanoyl-CoA[mm2] + CoA[mm2] => acetyl-CoA[mm2] + octanoyl-CoA[mm2]	Beta oxidation of even-chain fatty acids (mitochondrial)_Muscle2	0	0	0	0	0	0	0	0	0	0	0	0	0	0	0	0	0.02	0.02	0.02	0.02	0.02	0.02	0.02	0.02	0.02	0.02	0.02	0.02	0.02	0.02
		HMR_3149_m2	FAD[mm2] + octanoyl-CoA[mm2] => (2E)-octenoyl-CoA[mm2] + FADH2[mm2]	Beta oxidation of even-chain fatty acids (mitochondrial)_Muscle2	0	0	0	0	0	0	0	0	0	0	0	0	0	0	0	0	0.02	0.02	0.02	0.02	0.02	0.02	0.02	0.02	0.02	0.02	0.02	0.02	0.02	0.02
		HMR_3150_m2	(2E)-octenoyl-CoA[mm2] + H2O[mm2] => (S)-hydroxyoctanoyl-CoA[mm2]	Beta oxidation of even-chain fatty acids (mitochondrial)_Muscle2	0	0	0	0	0	0	0	0	0	0	0	0	0	0	0	0	0.02	0.02	0.02	0.02	0.02	0.02	0.02	0.02	0.02	0.02	0.02	0.02	0.02	0.02
		HMR_3151_m2	(S)-hydroxyoctanoyl-CoA[mm2] + NAD+[mm2] => 3-oxooctanoyl-CoA[mm2] + H+[mm2] + NADH[mm2]	Beta oxidation of even-chain fatty acids (mitochondrial)_Muscle2	0	0	0	0	0	0	0	0	0	0	0	0	0	0	0	0	0.02	0.02	0.02	0.02	0.02	0.02	0.02	0.02	0.02	0.02	0.02	0.02	0.02	0.02
		HMR_3153_m2	3-oxooctanoyl-CoA[mm2] + CoA[mm2] => acetyl-CoA[mm2] + hexanoyl-CoA[mm2]	Beta oxidation of even-chain fatty acids (mitochondrial)_Muscle2	0	0	0	0	0	0	0	0	0	0	0	0	0	0	0	0	0.02	0.02	0.02	0.02	0.02	0.02	0.02	0.02	0.02	0.02	0.02	0.02	0.02	0.02
		HMR_3156_m2	FAD[mm2] + hexanoyl-CoA[mm2] => (2E)-hexenoyl-CoA[mm2] + FADH2[mm2]	Beta oxidation of even-chain fatty acids (mitochondrial)_Muscle2	0	0	0	0	0	0	0	0	0	0	0	0	0	0	0	0	0.02	0.02	0.02	0.02	0.02	0.02	0.02	0.02	0.02	0.02	0.02	0.02	0.02	0.02
		HMR_3157_m2	(2E)-hexenoyl-CoA[mm2] + H2O[mm2] => (S)-hydroxyhexanoyl-CoA[mm2]	Beta oxidation of even-chain fatty acids (mitochondrial)_Muscle2	0	0	0	0	0	0	0	0	0	0	0	0	0	0	0	0	0.02	0.02	0.02	0.02	0.02	0.02	0.02	0.02	0.02	0.02	0.02	0.02	0.02	0.02
		HMR_3158_m2	(S)-hydroxyhexanoyl-CoA[mm2] + NAD+[mm2] => 3-oxohexanoyl-CoA[mm2] + H+[mm2] + NADH[mm2]	Beta oxidation of even-chain fatty acids (mitochondrial)_Muscle2	0	0	0	0	0	0	0	0	0	0	0	0	0	0	0	0	0.02	0.02	0.02	0.02	0.02	0.02	0.02	0.02	0.02	0.02	0.02	0.02	0.02	0.02
		HMR_3160_m2	3-oxohexanoyl-CoA[mm2] + CoA[mm2] => acetyl-CoA[mm2] + butyryl-CoA[mm2]	Beta oxidation of even-chain fatty acids (mitochondrial)_Muscle2	0	0	0	0	0	0	0	0	0	0	0	0	0	0	0	0	0.02	0.02	0.02	0.02	0.02	0.02	0.02	0.02	0.02	0.02	0.02	0.02	0.02	0.02
		HMR_0479_m2	DHAP[cm2] + H+[cm2] + NADH[cm2] => NAD+[cm2] + sn-glycerol-3-phosphate[cm2]	Glycerophospholipid metabolism_Muscle2	2.74	3.33	3.33	3.33	3.33	3.33	3.33	3.33	3.33	3.33	3.33	3.33	3.33	3.33	3.33	3.33	3.16	3.16	3.16	3.16	3.16	3.16	3.16	3.16	3.16	3.16	3.16	3.16	2.98	2.7
		HMR_0483_m2	DHAP[cm2] + ubiquinol[mm2] => sn-glycerol-3-phosphate[cm2] + ubiquinone[mm2]	Glycerophospholipid metabolism_Muscle2	-2.74	-3.33	-3.33	-3.33	-3.33	-3.33	-3.33	-3.33	-3.33	-3.33	-3.33	-3.33	-3.33	-3.33	-3.33	-3.33	-3.16	-3.16	-3.16	-3.16	-3.16	-3.16	-3.16	-3.16	-3.16	-3.16	-3.16	-3.16	-2.98	-2.7
		HMR_4332_m2	dihydrofolate[cm2] + H+[cm2] + NADH[cm2] <=> NAD+[cm2] + THF[cm2]	Folate metabolism_Muscle2	-0.34	-0.51	0	-0.51	-0.51	-0.51	-0.51	-0.51	0	-0.51	0	-0.51	0	0	0	0	0	-0.51	0	0	0	0	0	0	-0.51	0	0	-0.51	0	0
		HMR_4335_m2	dihydrofolate[mm2] + H+[mm2] + NADPH[mm2] <=> NADP+[mm2] + THF[mm2]	Folate metabolism_Muscle2	0.34	0.51	0	0.51	0.51	0.51	0.51	0.51	0	0.51	0	0.51	0	0	0	0	0	0.51	0	0	0	0	0	0	0.51	0	0	0.51	0	0
		HMR_4654_m2	folate[cm2] + H+[cm2] + NADH[cm2] <=> dihydrofolate[cm2] + NAD+[cm2]	Folate metabolism_Muscle2	-0.34	-0.51	0	-0.51	-0.51	-0.51	-0.51	-0.51	0	-0.51	0	-0.51	0	0	0	0	0	-0.51	0	0	0	0	0	0	-0.51	0	0	-0.51	0	0
		HMR_4656_m2	folate[mm2] + H+[mm2] + NADPH[mm2] => dihydrofolate[mm2] + NADP+[mm2]	Folate metabolism_Muscle2	0.34	0.51	0	0.51	0.51	0.51	0.51	0.51	0	0.51	0	0.51	0	0	0	0	0	0.51	0	0	0	0	0	0	0.51	0	0	0.51	0	0
		HMR_0216_m2	palmitate[sm2] => palmitate[cm2]	Transport, extracellular_Muscle2	0	0	0	0	0	0	0	0	0	0	0	0	0	0	0	0	0.02	0.02	0.02	0.02	0.02	0.02	0.02	0.02	0.02	0.02	0.02	0.02	0.02	0.02
		HMR_4885_m2	H2O[cm2] <=> H2O[sm2]	Transport, extracellular_Muscle2	-2.27	-0.82	-0.31	-0.07	0.15	0.27	0.36	0.51	0.76	1.04	1.21	1.41	1.53	1.64	1.77	1.99	2.15	2.32	2.44	2.56	2.63	2.71	2.75	2.81	2.84	2.87	2.9	2.92	2.84	2.69
		HMR_4896_m2	O2[cm2] <=> O2[sm2]	Transport, extracellular_Muscle2	-3.11	-3.46	-3.46	-3.46	-3.46	-3.46	-3.46	-3.46	-3.46	-3.46	-3.46	-3.46	-3.46	-3.46	-3.46	-3.46	-3.46	-3.46	-3.46	-3.46	-3.46	-3.46	-3.46	-3.46	-3.46	-3.46	-3.46	-3.46	-3.36	-3.19
		HMR_4919_m2	CO2[cm2] <=> CO2[sm2]	Transport, extracellular_Muscle2	3.11	3.46	3.46	3.46	3.46	3.46	3.46	3.46	3.46	3.46	3.46	3.46	3.46	3.46	3.46	3.46	3.3	3.3	3.3	3.3	3.3	3.3	3.3	3.3	3.3	3.3	3.3	3.3	3.19	3.02
		HMR_5029_m2	glucose[cm2] <=> glucose[sm2]	Transport, extracellular_Muscle2	0	0	0	0	0	0	0	-0.06	-0.23	-0.39	-0.49	-0.6	-0.68	-0.74	-0.82	-0.95	-0.88	-0.76	-0.66	-0.57	-0.51	-0.45	-0.42	-0.38	-0.35	-0.33	-0.31	-0.29	-0.12	-0.11
		HMR_9728_m2	glycogen[cm2] <=> glycogen[sm2]	Transport, extracellular_Muscle2	-5.38	-4.29	-3.77	-3.53	-3.32	-3.2	-3.11	-2.95	-2.7	-2.43	-2.25	-2.06	-1.93	-1.82	-1.69	-1.47	-1.14	-0.98	-0.86	-0.74	-0.66	-0.59	-0.54	-0.49	-0.46	-0.43	-0.4	-0.37	-0.35	-0.33
		HMR_3949_m2	malate[mm2] + OAA[cm2] => malate[cm2] + OAA[mm2]	Transport, mitochondrial_Muscle2	1.04	1.15	2.18	1.15	1.15	1.15	1.15	1.15	2.18	1.15	2.18	1.15	2.18	2.18	2.18	2.18	2.19	1.16	2.19	2.19	2.19	2.19	2.19	2.19	1.16	2.19	2.19	1.16	2.04	1.82
		HMR_3952_m2	THF[cm2] <=> THF[mm2]	Transport, mitochondrial_Muscle2	-0.34	-0.51	0	-0.51	-0.51	-0.51	-0.51	-0.51	0	-0.51	0	-0.51	0	0	0	0	0	-0.51	0	0	0	0	0	0	-0.51	0	0	-0.51	0	0
		HMR_4843_m2	GDP[cm2] + GTP[mm2] <=> GDP[mm2] + GTP[cm2]	Transport, mitochondrial_Muscle2	0	0	0	0	0	0	0	0	0	0	0	0	0	0	0	0	0	0	0	0	0	0	0	0	0	0	0	0	0	0
		HMR_4888_m2	H2O[cm2] <=> H2O[mm2]	Transport, mitochondrial_Muscle2	-15.39	-16.87	-16.87	-16.87	-16.87	-16.87	-16.87	-16.87	-16.87	-16.87	-16.87	-16.87	-16.87	-16.87	-16.87	-16.87	-16.73	-16.73	-16.73	-16.73	-16.73	-16.73	-16.73	-16.73	-16.73	-16.73	-16.73	-16.73	-16.28	-15.58
		HMR_4898_m2	O2[cm2] <=> O2[mm2]	Transport, mitochondrial_Muscle2	3.11	3.46	3.46	3.46	3.46	3.46	3.46	3.46	3.46	3.46	3.46	3.46	3.46	3.46	3.46	3.46	3.46	3.46	3.46	3.46	3.46	3.46	3.46	3.46	3.46	3.46	3.46	3.46	3.36	3.19
		HMR_4922_m2	CO2[cm2] <=> CO2[mm2]	Transport, mitochondrial_Muscle2	-3.11	-3.46	-3.46	-3.46	-3.46	-3.46	-3.46	-3.46	-3.46	-3.46	-3.46	-3.46	-3.46	-3.46	-3.46	-3.46	-3.3	-3.3	-3.3	-3.3	-3.3	-3.3	-3.3	-3.3	-3.3	-3.3	-3.3	-3.3	-3.19	-3.02
		HMR_4926_m2	H+[cm2] + pyruvate[cm2] => H+[mm2] + pyruvate[mm2]	Transport, mitochondrial_Muscle2	1.04	1.15	1.15	1.15	1.15	1.15	1.15	1.15	1.15	1.15	1.15	1.15	1.15	1.15	1.15	1.15	0.97	0.97	0.97	0.97	0.97	0.97	0.97	0.97	0.97	0.97	0.97	0.97	0.94	0.88
		HMR_5006_m2	folate[cm2] => folate[mm2]	Transport, mitochondrial_Muscle2	0.34	0.51	0	0.51	0.51	0.51	0.51	0.51	0	0.51	0	0.51	0	0	0	0	0	0.51	0	0	0	0	0	0	0.51	0	0	0.51	0	0
		HMR_5043_m2	H+[cm2] + Pi[cm2] <=> H+[mm2] + Pi[mm2]	Transport, mitochondrial_Muscle2	12.28	13.4	13.4	13.4	13.4	13.4	13.4	13.4	13.4	13.4	13.4	13.4	13.4	13.4	13.4	13.4	13.46	13.46	13.46	13.46	13.46	13.46	13.46	13.46	13.46	13.46	13.46	13.46	13.12	12.58
		HMR_6328_m2	ADP[cm2] + ATP[mm2] <=> ADP[mm2] + ATP[cm2]	Transport, mitochondrial_Muscle2	12.28	13.4	13.4	13.4	13.4	13.4	13.4	13.4	13.4	13.4	13.4	13.4	13.4	13.4	13.4	13.4	13.46	13.46	13.46	13.46	13.46	13.46	13.46	13.46	13.46	13.46	13.46	13.46	13.12	12.58
		HMR_9034_m2	glucose[sm2] <=> glucose[sb]	Exchange reactions_Muscle2	0	0	0	0	0	0	0	-0.06	-0.23	-0.39	-0.49	-0.6	-0.68	-0.74	-0.82	-0.95	-0.88	-0.76	-0.66	-0.57	-0.51	-0.45	-0.42	-0.38	-0.35	-0.33	-0.31	-0.29	-0.12	-0.11
		HMR_9047_m2	H2O[sm2] <=> H2O[sb]	Exchange reactions_Muscle2	-2.27	-0.82	-0.31	-0.07	0.15	0.27	0.36	0.51	0.76	1.04	1.21	1.41	1.53	1.64	1.77	1.99	2.15	2.32	2.44	2.56	2.63	2.71	2.75	2.81	2.84	2.87	2.9	2.92	2.84	2.69
		HMR_9048_m2	O2[sm2] => O2[sb]	Exchange reactions_Muscle2	-3.11	-3.46	-3.46	-3.46	-3.46	-3.46	-3.46	-3.46	-3.46	-3.46	-3.46	-3.46	-3.46	-3.46	-3.46	-3.46	-3.46	-3.46	-3.46	-3.46	-3.46	-3.46	-3.46	-3.46	-3.46	-3.46	-3.46	-3.46	-3.36	-3.19
		HMR_9058_m2	CO2[sm2] => CO2[sb]	Exchange reactions_Muscle2	3.11	3.46	3.46	3.46	3.46	3.46	3.46	3.46	3.46	3.46	3.46	3.46	3.46	3.46	3.46	3.46	3.3	3.3	3.3	3.3	3.3	3.3	3.3	3.3	3.3	3.3	3.3	3.3	3.19	3.02
		HMR_9135_m2	L-lactate[sm2] <=> L-lactate[sb]	Exchange reactions_Muscle2	9.73	7.42	6.39	5.91	5.48	5.24	5.06	4.88	4.71	4.48	4.33	4.17	4.06	3.97	3.86	3.68	3.08	2.5	2.07	1.63	1.38	1.11	0.95	0.77	0.65	0.55	0.43	0.35	0	0
		HMR_9729_m2	glycogen[sm2] <=> glycogen[sb]	Exchange reactions_Muscle2	-5.38	-4.29	-3.77	-3.53	-3.32	-3.2	-3.11	-2.95	-2.7	-2.43	-2.25	-2.06	-1.93	-1.82	-1.69	-1.47	-1.14	-0.98	-0.86	-0.74	-0.66	-0.59	-0.54	-0.49	-0.46	-0.43	-0.4	-0.37	-0.35	-0.33
		EXC_BOTH_m02674s_m2	palmitate[sm2] <=> palmitate[sb]	AddedFatExchange_Muscle2	0	0	0	0	0	0	0	0	0	0	0	0	0	0	0	0	-0.02	-0.02	-0.02	-0.02	-0.02	-0.02	-0.02	-0.02	-0.02	-0.02	-0.02	-0.02	-0.02	-0.02
		FreeLactateTransport_m2	L-lactate[sm2] <=> L-lactate[cm2]	Transport, extracellular_Muscle2	-9.73	-7.42	-6.39	-5.91	-5.48	-5.24	-5.06	-4.88	-4.71	-4.48	-4.33	-4.17	-4.06	-3.97	-3.86	-3.68	-3.08	-2.5	-2.07	-1.63	-1.38	-1.11	-0.95	-0.77	-0.65	-0.55	-0.43	-0.35	0	0
		GlycogenPhosphorylase_m2	Pi[cm2] + glycogen[cm2] => glucose-1-phosphate[cm2]	Starch and sucrose metabolism_Muscle2	5.38	4.29	3.77	3.53	3.32	3.2	3.11	2.95	2.7	2.43	2.25	2.06	1.93	1.82	1.69	1.47	1.14	0.98	0.86	0.74	0.66	0.59	0.54	0.49	0.46	0.43	0.4	0.37	0.35	0.33
		ATPwork_m2	ATP[cm2] + H2O[cm2] => ADP[cm2] + Pi[cm2] + ATPwork[cm2]	Artificial_Muscle2	28.43	26.27	24.71	24	23.35	23	22.72	22.4	21.97	21.46	21.14	20.79	20.56	20.35	20.11	19.71	18.6	17.86	17.31	16.75	16.43	16.08	15.87	15.64	15.49	15.36	15.21	15.11	14.35	13.75
		HMR_4137_m3	CoA[mm3] + NAD+[mm3] + pyruvate[mm3] => acetyl-CoA[mm3] + CO2[mm3] + H+[mm3] + NADH[mm3]	Glycolysis / Gluconeogenesis_Muscle3	0.36	0.36	0.36	0.36	0.36	0.36	0.36	0.36	0.36	0.36	0.36	0.36	0.36	0.36	0.36	0.36	0.36	0.36	0.36	0.36	0.36	0.36	0.36	0.36	0.36	0.36	0.36	0.36	0.36	0.36
		HMR_4379_m3	ATP[cm3] + fructose-6-phosphate[cm3] => ADP[cm3] + fructose-1,6-bisphosphate[cm3]	Glycolysis / Gluconeogenesis_Muscle3	0.18	0.18	0.18	0.18	0.18	0.18	0.18	0.18	0.18	0.18	0.18	0.18	0.18	0.18	0.18	0.18	0.18	0.18	0.18	0.18	0.18	0.18	0.18	0.18	0.18	0.18	0.18	0.18	0.18	0.18
		HMR_4358_m3	ADP[cm3] + PEP[cm3] => ATP[cm3] + pyruvate[cm3]	Glycolysis / Gluconeogenesis_Muscle3	0.36	0.36	0.36	0.36	0.36	0.36	0.36	0.36	0.36	0.36	0.36	0.36	0.36	0.36	0.36	0.36	0.36	0.36	0.36	0.36	0.36	0.36	0.36	0.36	0.36	0.36	0.36	0.36	0.36	0.36
		HMR_4363_m3	2-phospho-D-glycerate[cm3] <=> H2O[cm3] + PEP[cm3]	Glycolysis / Gluconeogenesis_Muscle3	0.36	0.36	0.36	0.36	0.36	0.36	0.36	0.36	0.36	0.36	0.36	0.36	0.36	0.36	0.36	0.36	0.36	0.36	0.36	0.36	0.36	0.36	0.36	0.36	0.36	0.36	0.36	0.36	0.36	0.36
		HMR_4365_m3	2-phospho-D-glycerate[cm3] <=> 3-phospho-D-glycerate[cm3]	Glycolysis / Gluconeogenesis_Muscle3	-0.36	-0.36	-0.36	-0.36	-0.36	-0.36	-0.36	-0.36	-0.36	-0.36	-0.36	-0.36	-0.36	-0.36	-0.36	-0.36	-0.36	-0.36	-0.36	-0.36	-0.36	-0.36	-0.36	-0.36	-0.36	-0.36	-0.36	-0.36	-0.36	-0.36
		HMR_4368_m3	1,3-bisphospho-D-glycerate[cm3] + ADP[cm3] <=> 3-phospho-D-glycerate[cm3] + ATP[cm3]	Glycolysis / Gluconeogenesis_Muscle3	0.36	0.36	0.36	0.36	0.36	0.36	0.36	0.36	0.36	0.36	0.36	0.36	0.36	0.36	0.36	0.36	0.36	0.36	0.36	0.36	0.36	0.36	0.36	0.36	0.36	0.36	0.36	0.36	0.36	0.36
		HMR_4373_m3	1,3-bisphospho-D-glycerate[cm3] + H+[cm3] + NADH[cm3] <=> GAP[cm3] + NAD+[cm3] + Pi[cm3]	Glycolysis / Gluconeogenesis_Muscle3	-0.36	-0.36	-0.36	-0.36	-0.36	-0.36	-0.36	-0.36	-0.36	-0.36	-0.36	-0.36	-0.36	-0.36	-0.36	-0.36	-0.36	-0.36	-0.36	-0.36	-0.36	-0.36	-0.36	-0.36	-0.36	-0.36	-0.36	-0.36	-0.36	-0.36
		HMR_4375_m3	DHAP[cm3] + GAP[cm3] <=> fructose-1,6-bisphosphate[cm3]	Glycolysis / Gluconeogenesis_Muscle3	-0.18	-0.18	-0.18	-0.18	-0.18	-0.18	-0.18	-0.18	-0.18	-0.18	-0.18	-0.18	-0.18	-0.18	-0.18	-0.18	-0.18	-0.18	-0.18	-0.18	-0.18	-0.18	-0.18	-0.18	-0.18	-0.18	-0.18	-0.18	-0.18	-0.18
		HMR_4381_m3	fructose-6-phosphate[cm3] <=> glucose-6-phosphate[cm3]	Glycolysis / Gluconeogenesis_Muscle3	-0.18	-0.18	-0.18	-0.18	-0.18	-0.18	-0.18	-0.18	-0.18	-0.18	-0.18	-0.18	-0.18	-0.18	-0.18	-0.18	-0.18	-0.18	-0.18	-0.18	-0.18	-0.18	-0.18	-0.18	-0.18	-0.18	-0.18	-0.18	-0.18	-0.18
		HMR_4391_m3	DHAP[cm3] <=> GAP[cm3]	Glycolysis / Gluconeogenesis_Muscle3	0.18	0.18	0.18	0.18	0.18	0.18	0.18	0.18	0.18	0.18	0.18	0.18	0.18	0.18	0.18	0.18	0.18	0.18	0.18	0.18	0.18	0.18	0.18	0.18	0.18	0.18	0.18	0.18	0.18	0.18
		HMR_4396_m3	glucose-1-phosphate[cm3] <=> glucose-6-phosphate[cm3]	Glycolysis / Gluconeogenesis_Muscle3	0.18	0.18	0.18	0.18	0.18	0.18	0.18	0.18	0.18	0.18	0.18	0.18	0.18	0.18	0.18	0.18	0.18	0.18	0.18	0.18	0.18	0.18	0.18	0.18	0.18	0.18	0.18	0.18	0.18	0.18
		HMR_3827_m3	AKG[mm3] + aspartate[mm3] <=> glutamate[mm3] + OAA[mm3]	Alanine, aspartate and glutamate metabolism_Muscle3	-0.36	-0.36	-0.36	-0.36	-0.36	-0.36	-0.36	-0.36	-0.36	-0.36	-0.36	-0.36	-0.36	-0.36	-0.36	-0.36	-0.36	-0.36	-0.36	-0.36	-0.36	-0.36	-0.36	-0.36	-0.36	-0.36	-0.36	-0.36	-0.36	-0.36
		HMR_3829_m3	AKG[cm3] + aspartate[cm3] <=> glutamate[cm3] + OAA[cm3]	Alanine, aspartate and glutamate metabolism_Muscle3	0.36	0.36	0.36	0.36	0.36	0.36	0.36	0.36	0.36	0.36	0.36	0.36	0.36	0.36	0.36	0.36	0.36	0.36	0.36	0.36	0.36	0.36	0.36	0.36	0.36	0.36	0.36	0.36	0.36	0.36
		HMR_3957_m3	isocitrate[mm3] + NAD+[mm3] => AKG[mm3] + CO2[mm3] + H+[mm3] + NADH[mm3]	Tricarboxylic acid cycle and glyoxylate/dicarboxylate metabolism_Muscle3	0.36	0.36	0.36	0.36	0.36	0.36	0.36	0.36	0.36	0.36	0.36	0.36	0.36	0.36	0.36	0.36	0.36	0.36	0.36	0.36	0.36	0.36	0.36	0.36	0.36	0.36	0.36	0.36	0.36	0.36
		HMR_4139_m3	H+[cm3] + NADH[cm3] + OAA[cm3] <=> malate[cm3] + NAD+[cm3]	Tricarboxylic acid cycle and glyoxylate/dicarboxylate metabolism_Muscle3	0.36	0.36	0.36	0.36	0.36	0.36	0.36	0.36	0.36	0.36	0.36	0.36	0.36	0.36	0.36	0.36	0.36	0.36	0.36	0.36	0.36	0.36	0.36	0.36	0.36	0.36	0.36	0.36	0.36	0.36
		HMR_4141_m3	H+[mm3] + NADH[mm3] + OAA[mm3] <=> malate[mm3] + NAD+[mm3]	Tricarboxylic acid cycle and glyoxylate/dicarboxylate metabolism_Muscle3	-0.72	-0.72	-0.72	-0.72	-0.72	-0.72	-0.72	-0.72	-0.72	-0.72	-0.72	-0.72	-0.72	-0.72	-0.72	-0.72	-0.72	-0.72	-0.72	-0.72	-0.72	-0.72	-0.72	-0.72	-0.72	-0.72	-0.72	-0.72	-0.72	-0.72
		HMR_4145_m3	citrate[mm3] + CoA[mm3] <=> acetyl-CoA[mm3] + H2O[mm3] + OAA[mm3]	Tricarboxylic acid cycle and glyoxylate/dicarboxylate metabolism_Muscle3	-0.36	-0.36	-0.36	-0.36	-0.36	-0.36	-0.36	-0.36	-0.36	-0.36	-0.36	-0.36	-0.36	-0.36	-0.36	-0.36	-0.36	-0.36	-0.36	-0.36	-0.36	-0.36	-0.36	-0.36	-0.36	-0.36	-0.36	-0.36	-0.36	-0.36
		HMR_4152_m3	ADP[mm3] + Pi[mm3] + succinyl-CoA[mm3] <=> ATP[mm3] + CoA[mm3] + succinate[mm3]	Tricarboxylic acid cycle and glyoxylate/dicarboxylate metabolism_Muscle3	0.36	0.36	0.36	0.36	0.36	0.36	0.36	0.36	0.36	0.36	0.36	0.36	0.36	0.36	0.36	0.36	0.36	0.36	0.36	0.36	0.36	0.36	0.36	0.36	0.36	0.36	0.36	0.36	0.36	0.36
		HMR_4410_m3	fumarate[mm3] + H2O[mm3] <=> malate[mm3]	Tricarboxylic acid cycle and glyoxylate/dicarboxylate metabolism_Muscle3	0.36	0.36	0.36	0.36	0.36	0.36	0.36	0.36	0.36	0.36	0.36	0.36	0.36	0.36	0.36	0.36	0.36	0.36	0.36	0.36	0.36	0.36	0.36	0.36	0.36	0.36	0.36	0.36	0.36	0.36
		HMR_4456_m3	citrate[mm3] <=> isocitrate[mm3]	Tricarboxylic acid cycle and glyoxylate/dicarboxylate metabolism_Muscle3	0.36	0.36	0.36	0.36	0.36	0.36	0.36	0.36	0.36	0.36	0.36	0.36	0.36	0.36	0.36	0.36	0.36	0.36	0.36	0.36	0.36	0.36	0.36	0.36	0.36	0.36	0.36	0.36	0.36	0.36
		HMR_4652_m3	fumarate[mm3] + ubiquinol[mm3] <=> succinate[mm3] + ubiquinone[mm3]	Tricarboxylic acid cycle and glyoxylate/dicarboxylate metabolism_Muscle3	-0.36	-0.36	-0.36	-0.36	-0.36	-0.36	-0.36	-0.36	-0.36	-0.36	-0.36	-0.36	-0.36	-0.36	-0.36	-0.36	-0.36	-0.36	-0.36	-0.36	-0.36	-0.36	-0.36	-0.36	-0.36	-0.36	-0.36	-0.36	-0.36	-0.36
		HMR_5297_m3	AKG[mm3] + CoA[mm3] + NAD+[mm3] => CO2[mm3] + H+[mm3] + NADH[mm3] + succinyl-CoA[mm3]	Tricarboxylic acid cycle and glyoxylate/dicarboxylate metabolism_Muscle3	0.36	0.36	0.36	0.36	0.36	0.36	0.36	0.36	0.36	0.36	0.36	0.36	0.36	0.36	0.36	0.36	0.36	0.36	0.36	0.36	0.36	0.36	0.36	0.36	0.36	0.36	0.36	0.36	0.36	0.36
		HMR_6914_m3	4 ferrocytochrome C[mm3] + 8 H+[mm3] + O2[mm3] => 4 ferricytochrome C[mm3] + 4 H+[cm3] + 2 H2O[mm3]	Oxidative phosphorylation_Muscle3	1.08	1.08	1.08	1.08	1.08	1.08	1.08	1.08	1.08	1.08	1.08	1.08	1.08	1.08	1.08	1.08	1.08	1.08	1.08	1.08	1.08	1.08	1.08	1.08	1.08	1.08	1.08	1.08	1.08	1.08
		HMR_6916_m3	ADP[mm3] + 3 H+[cm3] + Pi[mm3] => ATP[mm3] + 3 H+[mm3] + H2O[mm3]	Oxidative phosphorylation_Muscle3	4.79	4.79	4.79	4.79	4.79	4.79	4.79	4.79	4.79	4.79	4.79	4.79	4.79	4.79	4.79	4.79	4.79	4.79	4.79	4.79	4.79	4.79	4.79	4.79	4.79	4.79	4.79	4.79	4.79	4.79
		HMR_6918_m3	2 ferricytochrome C[mm3] + 2 H+[mm3] + ubiquinol[mm3] => 2 ferrocytochrome C[mm3] + 4 H+[cm3] + ubiquinone[mm3]	Oxidative phosphorylation_Muscle3	2.17	2.17	2.17	2.17	2.17	2.17	2.17	2.17	2.17	2.17	2.17	2.17	2.17	2.17	2.17	2.17	2.17	2.17	2.17	2.17	2.17	2.17	2.17	2.17	2.17	2.17	2.17	2.17	2.17	2.17
		HMR_6921_m3	5 H+[mm3] + NADH[mm3] + ubiquinone[mm3] => 4 H+[cm3] + NAD+[mm3] + ubiquinol[mm3]	Oxidative phosphorylation_Muscle3	1.81	1.81	1.81	1.81	1.81	1.81	1.81	1.81	1.81	1.81	1.81	1.81	1.81	1.81	1.81	1.81	1.81	1.81	1.81	1.81	1.81	1.81	1.81	1.81	1.81	1.81	1.81	1.81	1.81	1.81
		HMR_4885_m3	H2O[cm3] <=> H2O[sm3]	Transport, extracellular_Muscle3	0.9	0.9	0.9	0.9	0.9	0.9	0.9	0.9	0.9	0.9	0.9	0.9	0.9	0.9	0.9	0.9	0.9	0.9	0.9	0.9	0.9	0.9	0.9	0.9	0.9	0.9	0.9	0.9	0.9	0.9
		HMR_4896_m3	O2[cm3] <=> O2[sm3]	Transport, extracellular_Muscle3	-1.08	-1.08	-1.08	-1.08	-1.08	-1.08	-1.08	-1.08	-1.08	-1.08	-1.08	-1.08	-1.08	-1.08	-1.08	-1.08	-1.08	-1.08	-1.08	-1.08	-1.08	-1.08	-1.08	-1.08	-1.08	-1.08	-1.08	-1.08	-1.08	-1.08
		HMR_4919_m3	CO2[cm3] <=> CO2[sm3]	Transport, extracellular_Muscle3	1.08	1.08	1.08	1.08	1.08	1.08	1.08	1.08	1.08	1.08	1.08	1.08	1.08	1.08	1.08	1.08	1.08	1.08	1.08	1.08	1.08	1.08	1.08	1.08	1.08	1.08	1.08	1.08	1.08	1.08
		HMR_9728_m3	glycogen[cm3] <=> glycogen[sm3]	Transport, extracellular_Muscle3	-0.18	-0.18	-0.18	-0.18	-0.18	-0.18	-0.18	-0.18	-0.18	-0.18	-0.18	-0.18	-0.18	-0.18	-0.18	-0.18	-0.18	-0.18	-0.18	-0.18	-0.18	-0.18	-0.18	-0.18	-0.18	-0.18	-0.18	-0.18	-0.18	-0.18
		HMR_3825_m3	aspartate[mm3] + glutamate[cm3] + H+[cm3] => aspartate[cm3] + glutamate[mm3] + H+[mm3]	Transport, mitochondrial_Muscle3	0.36	0.36	0.36	0.36	0.36	0.36	0.36	0.36	0.36	0.36	0.36	0.36	0.36	0.36	0.36	0.36	0.36	0.36	0.36	0.36	0.36	0.36	0.36	0.36	0.36	0.36	0.36	0.36	0.36	0.36
		HMR_4852_m3	AKG[cm3] + malate[mm3] <=> AKG[mm3] + malate[cm3]	Transport, mitochondrial_Muscle3	-0.36	-0.36	-0.36	-0.36	-0.36	-0.36	-0.36	-0.36	-0.36	-0.36	-0.36	-0.36	-0.36	-0.36	-0.36	-0.36	-0.36	-0.36	-0.36	-0.36	-0.36	-0.36	-0.36	-0.36	-0.36	-0.36	-0.36	-0.36	-0.36	-0.36
		HMR_4888_m3	H2O[cm3] <=> H2O[mm3]	Transport, mitochondrial_Muscle3	-6.23	-6.23	-6.23	-6.23	-6.23	-6.23	-6.23	-6.23	-6.23	-6.23	-6.23	-6.23	-6.23	-6.23	-6.23	-6.23	-6.23	-6.23	-6.23	-6.23	-6.23	-6.23	-6.23	-6.23	-6.23	-6.23	-6.23	-6.23	-6.23	-6.23
		HMR_4898_m3	O2[cm3] <=> O2[mm3]	Transport, mitochondrial_Muscle3	1.08	1.08	1.08	1.08	1.08	1.08	1.08	1.08	1.08	1.08	1.08	1.08	1.08	1.08	1.08	1.08	1.08	1.08	1.08	1.08	1.08	1.08	1.08	1.08	1.08	1.08	1.08	1.08	1.08	1.08
		HMR_4922_m3	CO2[cm3] <=> CO2[mm3]	Transport, mitochondrial_Muscle3	-1.08	-1.08	-1.08	-1.08	-1.08	-1.08	-1.08	-1.08	-1.08	-1.08	-1.08	-1.08	-1.08	-1.08	-1.08	-1.08	-1.08	-1.08	-1.08	-1.08	-1.08	-1.08	-1.08	-1.08	-1.08	-1.08	-1.08	-1.08	-1.08	-1.08
		HMR_4926_m3	H+[cm3] + pyruvate[cm3] => H+[mm3] + pyruvate[mm3]	Transport, mitochondrial_Muscle3	0.36	0.36	0.36	0.36	0.36	0.36	0.36	0.36	0.36	0.36	0.36	0.36	0.36	0.36	0.36	0.36	0.36	0.36	0.36	0.36	0.36	0.36	0.36	0.36	0.36	0.36	0.36	0.36	0.36	0.36
		HMR_5043_m3	H+[cm3] + Pi[cm3] <=> H+[mm3] + Pi[mm3]	Transport, mitochondrial_Muscle3	5.15	5.15	5.15	5.15	5.15	5.15	5.15	5.15	5.15	5.15	5.15	5.15	5.15	5.15	5.15	5.15	5.15	5.15	5.15	5.15	5.15	5.15	5.15	5.15	5.15	5.15	5.15	5.15	5.15	5.15
		HMR_6328_m3	ADP[cm3] + ATP[mm3] <=> ADP[mm3] + ATP[cm3]	Transport, mitochondrial_Muscle3	5.15	5.15	5.15	5.15	5.15	5.15	5.15	5.15	5.15	5.15	5.15	5.15	5.15	5.15	5.15	5.15	5.15	5.15	5.15	5.15	5.15	5.15	5.15	5.15	5.15	5.15	5.15	5.15	5.15	5.15
		HMR_9047_m3	H2O[sm3] <=> H2O[sb]	Exchange reactions_Muscle3	0.9	0.9	0.9	0.9	0.9	0.9	0.9	0.9	0.9	0.9	0.9	0.9	0.9	0.9	0.9	0.9	0.9	0.9	0.9	0.9	0.9	0.9	0.9	0.9	0.9	0.9	0.9	0.9	0.9	0.9
		HMR_9048_m3	O2[sm3] => O2[sb]	Exchange reactions_Muscle3	-1.08	-1.08	-1.08	-1.08	-1.08	-1.08	-1.08	-1.08	-1.08	-1.08	-1.08	-1.08	-1.08	-1.08	-1.08	-1.08	-1.08	-1.08	-1.08	-1.08	-1.08	-1.08	-1.08	-1.08	-1.08	-1.08	-1.08	-1.08	-1.08	-1.08
		HMR_9058_m3	CO2[sm3] => CO2[sb]	Exchange reactions_Muscle3	1.08	1.08	1.08	1.08	1.08	1.08	1.08	1.08	1.08	1.08	1.08	1.08	1.08	1.08	1.08	1.08	1.08	1.08	1.08	1.08	1.08	1.08	1.08	1.08	1.08	1.08	1.08	1.08	1.08	1.08
		HMR_9729_m3	glycogen[sm3] <=> glycogen[sb]	Exchange reactions_Muscle3	-0.18	-0.18	-0.18	-0.18	-0.18	-0.18	-0.18	-0.18	-0.18	-0.18	-0.18	-0.18	-0.18	-0.18	-0.18	-0.18	-0.18	-0.18	-0.18	-0.18	-0.18	-0.18	-0.18	-0.18	-0.18	-0.18	-0.18	-0.18	-0.18	-0.18
		GlycogenPhosphorylase_m3	Pi[cm3] + glycogen[cm3] => glucose-1-phosphate[cm3]	Starch and sucrose metabolism_Muscle3	0.18	0.18	0.18	0.18	0.18	0.18	0.18	0.18	0.18	0.18	0.18	0.18	0.18	0.18	0.18	0.18	0.18	0.18	0.18	0.18	0.18	0.18	0.18	0.18	0.18	0.18	0.18	0.18	0.18	0.18
		ATPwork_m3	ATP[cm3] + H2O[cm3] => ADP[cm3] + Pi[cm3] + ATPwork[cm3]	Artificial_Muscle3	5.69	5.69	5.69	5.69	5.69	5.69	5.69	5.69	5.69	5.69	5.69	5.69	5.69	5.69	5.69	5.69	5.69	5.69	5.69	5.69	5.69	5.69	5.69	5.69	5.69	5.69	5.69	5.69	5.69	5.69
		ATPworkOut_m3	ATPwork[cm3] => ATPwork[sm3]	Artificial_Muscle3	5.69	5.69	5.69	5.69	5.69	5.69	5.69	5.69	5.69	5.69	5.69	5.69	5.69	5.69	5.69	5.69	5.69	5.69	5.69	5.69	5.69	5.69	5.69	5.69	5.69	5.69	5.69	5.69	5.69	5.69
		CO2_Exchange_b	CO2[sb] <=> CO2[s]	blood compartment_blood	21.64	19.02	17.14	16.27	15.48	15.06	14.72	14.37	14.16	13.93	13.79	13.62	13.52	13.43	13.32	13.13	11.73	11.02	10.49	9.99	9.76	9.57	9.46	9.33	9.25	9.18	9.1	9.05	8.67	8.36
		H2O_Exchange_b	H2O[sb] <=> H2O[s]	blood compartment_blood	14.79	13.48	12.54	12.11	11.71	11.5	11.33	11.22	11.28	11.33	11.35	11.39	11.41	11.43	11.45	11.48	10.4	9.86	9.45	9.07	8.86	8.65	8.52	8.37	8.28	8.2	8.11	8.05	7.71	7.44
		O2_Exchange_b	O2[sb] <=> O2[s]	blood compartment_blood	-11.91	-11.91	-11.91	-11.91	-11.91	-11.91	-11.91	-11.91	-11.91	-11.91	-11.91	-11.91	-11.91	-11.91	-11.91	-11.91	-10.95	-10.75	-10.61	-10.46	-10.33	-10.14	-10.03	-9.9	-9.82	-9.75	-9.67	-9.62	-9.24	-8.93
		glucose_Exchange_b	glucose[sb] <=> glucose[s]	blood compartment_blood	0	0	0	0	0	0	0	-0.06	-0.23	-0.39	-0.49	-0.6	-0.68	-0.74	-0.82	-0.95	-0.88	-0.76	-0.66	-0.57	-0.51	-0.45	-0.42	-0.38	-0.35	-0.33	-0.31	-0.29	-0.27	-0.26
		glycogen_Exchange_b	glycogen[sb] <=> glycogen[s]	blood compartment_blood	-6.85	-5.54	-4.6	-4.17	-3.77	-3.56	-3.39	-3.15	-2.88	-2.61	-2.43	-2.24	-2.11	-2	-1.87	-1.65	-1.32	-1.16	-1.04	-0.92	-0.9	-0.92	-0.94	-0.96	-0.97	-0.98	-0.99	-1	-0.96	-0.92
		palmitate_Exchange_b	palmitate[sb] <=> palmitate[s]	blood compartment_blood	0	0	0	0	0	0	0	0	0	0	0	0	0	0	0	0	-0.02	-0.02	-0.02	-0.07	-0.08	-0.08	-0.08	-0.08	-0.08	-0.08	-0.08	-0.08	-0.08	-0.08
		CO2_Exchange_	CO2[s] <=>	blood compartment_s	0	0	0	0	0	0	0	0	0	0	0	0	0	0	0	0	0	0	-0.12	-0.48	-0.57	-0.57	-0.57	-0.57	-0.57	-0.57	-0.57	-0.57	-0.57	-0.57
		H2O_Exchange_	H2O[s] <=>	blood compartment_s	14.79	13.48	12.54	12.11	11.71	11.5	11.33	11.22	11.28	11.33	11.35	11.39	11.41	11.43	11.45	11.48	10.4	9.86	9.45	9.07	8.86	8.65	8.52	8.37	8.28	8.2	8.11	8.05	7.71	7.44
		O2_Exchange_	O2[s] <=>	blood compartment_s	9.73	7.11	5.23	4.36	3.57	3.15	2.81	2.46	2.25	2.02	1.88	1.71	1.61	1.52	1.41	1.22	0.78	0.27	0	0	0	0	0	0	0	0	0	0	0	0
		glucose_Exchange_	glucose[s] <=>	blood compartment_s	0	0	0	0	0	0	0	-0.06	-0.23	-0.39	-0.49	-0.6	-0.68	-0.74	-0.82	-0.95	-0.88	-0.76	-0.66	-0.57	-0.51	-0.45	-0.42	-0.38	-0.35	-0.33	-0.31	-0.29	-0.27	-0.26
		glycogen_Exchange_	glycogen[s] <=>	blood compartment_s	-6.85	-5.54	-4.6	-4.17	-3.77	-3.56	-3.39	-3.15	-2.88	-2.61	-2.43	-2.24	-2.11	-2	-1.87	-1.65	-1.32	-1.16	-1.04	-0.92	-0.9	-0.92	-0.94	-0.96	-0.97	-0.98	-0.99	-1	-0.96	-0.92
		palmitate_Exchange_	palmitate[s] <=>	blood compartment_s	0	0	0	0	0	0	0	0	0	0	0	0	0	0	0	0	-0.02	-0.02	-0.02	-0.07	-0.08	-0.08	-0.08	-0.08	-0.08	-0.08	-0.08	-0.08	-0.08	-0.08
		JoinMuscleATP1	0.45 ATPwork[cm1] + 0.55 ATPwork[cm2] => ATPwork[s]	Objective Function	51.69	47.75	44.94	43.64	42.46	41.82	41.31	40.72	39.94	39.02	38.44	37.79	37.37	37	36.57	35.83	33.83	32.48	31.47	30.45	29.87	29.24	28.86	28.43	28.16	27.92	27.65	27.47	26.1	25
		MuscleATPOut	ATPwork[s] =>	Objective Function	60.69	56.75	53.94	52.64	51.46	50.82	50.31	49.72	48.94	48.02	47.44	46.79	46.37	46	45.57	44.83	42.83	41.48	40.47	39.45	38.87	38.24	37.86	37.43	37.16	36.92	36.65	36.47	35.1	34
		ventilation	CO2[s] => O2[s]	Ventilation	21.64	19.02	17.14	16.27	15.48	15.06	14.72	14.37	14.16	13.93	13.79	13.62	13.52	13.43	13.32	13.13	11.73	11.02	10.61	10.46	10.33	10.14	10.03	9.9	9.82	9.75	9.67	9.62	9.24	8.93
		Maintainance	ATPwork[sm3] => ATPmaintainance[s]	Objective Function	5.69	5.69	5.69	5.69	5.69	5.69	5.69	5.69	5.69	5.69	5.69	5.69	5.69	5.69	5.69	5.69	5.69	5.69	5.69	5.69	5.69	5.69	5.69	5.69	5.69	5.69	5.69	5.69	5.69	5.69
		MaintainanceOut	ATPmaintainance[s] =>	Objective Function	5.69	5.69	5.69	5.69	5.69	5.69	5.69	5.69	5.69	5.69	5.69	5.69	5.69	5.69	5.69	5.69	5.69	5.69	5.69	5.69	5.69	5.69	5.69	5.69	5.69	5.69	5.69	5.69	5.69	5.69
		lactateBuffering	L-lactate[sb] => CO2[sb] + H2O[sb]	Artificial reactions	9.73	7.11	5.23	4.36	3.57	3.15	2.81	2.46	2.25	2.02	1.88	1.71	1.61	1.52	1.41	1.22	0.95	0.43	0.05	0	0	0	0	0	0	0	0	0	0	0
